# Supplementary material for: Identification of gene modules and hub genes associated with Colletotrichum siamense infection in mango using weighted gene co-expression network analysis
Source: BMC Genomics. 2023 Nov 23;24:710. doi: 10.1186/s12864-023-09811-6 (PMC10668491; doi:10.1186/s12864-023-09811-6)
Supplement: Supplementary file 1 — Additional file 1. [file 12864_2023_9811_MOESM1_ESM.xlsx]

## Sheet: Table S1
Table S1 Statistic of RNA-seq data
SRA Name	Sample Name	Total Reads	Clean Reads	Q30 (%)	GC content (%)	Mango Mapped Rate (%)	C. siamense Mapped rate (%)
SRR21195580	GD10_conidia_1	58476678	58296252	0.948415	0.553486	-	87.2
SRR21195591	GD10_conidia_2	70839442	70617420	0.948331	0.558729	-	85.3
SRR21195592	GD10_conidia_3	62765988	62564036	0.94617	0.545971	-	84.8
SRR21195547	GD10_hypha_1	56644098	56343380	0.93093	0.56571	-	85.3
SRR21195548	GD10_hypha_2	48721546	48431700	0.929589	0.56504	-	84.3
SRR21195549	GD10_hypha_3	63470130	63129226	0.931135	0.564055	-	85.2
SRR21195576	GD10_infect3d_1	111049830	110732924	0.937018	0.436705	88.2	0.1
SRR21195577	GD10_infect3d_2	105896006	105600302	0.939328	0.433702	86.9	0.1
SRR21195578	GD10_infect3d_3	106921378	106646820	0.94049	0.432741	86.6	0.1
SRR21195570	GD10_infect5d_1	74909882	74603634	0.93443	0.45189	77.2	5.3
SRR21195571	GD10_infect5d_2	72721374	72497504	0.937794	0.471854	64.2	17.2
SRR21195572	GD10_infect5d_3	72539822	72349732	0.941209	0.471181	62.9	14.7
SRR21195546	YN56_hypha_1	66200126	65877256	0.944849	0.566092	-	85.5
SRR21195589	YN56_hypha_2	54723332	54354020	0.937702	0.564222	-	85.4
SRR21195590	YN56_hypha_3	54729658	54479728	0.945273	0.565784	-	84.6
SRR21195550	YN56_conidia_1	47629200	47490724	0.955505	0.558778	-	83.5
SRR21195558	YN56_conidia_2	42634948	42510736	0.958691	0.552949	-	84.3
SRR21195569	YN56_conidia_3	43306266	43178786	0.958494	0.559111	-	86.5
SRR21195579	YN56_infect3d_1	103087826	102782556	0.937693	0.44111	84	2.1
SRR21195581	YN56_infect3d_2	102844948	102572368	0.938742	0.437392	83.9	1.1
SRR21195582	YN56_infect3d_3	105274968	104863482	0.933545	0.435178	84.3	0.8
SRR21195573	YN56_infect5d_1	69390240	69158368	0.933212	0.451109	78.3	6.3
SRR21195574	YN56_infect5d_2	82427058	82217410	0.941796	0.445699	81.9	3
SRR21195575	YN56_infect5d_3	75543748	75361216	0.941425	0.445494	81.8	3.3

## Sheet: Table S2
Table S2 GO enrichment analysis in MEturquoise module
GO ID	GO Name	Class	Enrichment Score	Hit Genes Counts	p-value	FDR-value	Genes in GO terms
GO:0022625	cytosolic large ribosomal subunit	Cellular component	6.70872	39	0	0	XM_036644771.1,XM_036644433.1,XM_036632550.1,XM_036637122.1,XM_036645164.1,XM_036641336.1,XM_036634581.1,XM_036641454.1,XM_036632263.1,XM_036632406.1,XM_036633347.1,XM_036633119.1,XM_036638714.1,XM_036646259.1,XM_036634926.1,XM_036632413.1,XM_036638723.1,XM_036640027.1,XM_036642918.1,XM_036633635.1,XM_036632359.1,XM_036645477.1,XM_036644469.1,XM_036644881.1,XM_036638272.1,XM_036637232.1,XM_036645…
GO:0022626	cytosolic ribosome	Cellular component	6.041	71	0	0	XM_036644771.1,XM_036644433.1,XM_036638654.1,XM_036632550.1,XM_036637122.1,XM_036635092.1,XM_036645164.1,XM_036633598.1,XM_036641336.1,XM_036638291.1,XM_036634581.1,XM_036641454.1,XM_036642748.1,XM_036644705.1,XM_036641138.1,XM_036632263.1,XM_036643688.1,XM_036635074.1,XM_036632406.1,XM_036633347.1,XM_036644710.1,XM_036642346.1,XM_036645459.1,XM_036633119.1,XM_036633348.1,XM_036643001.1,XM_036638…
GO:0044445	obsolete cytosolic part	Cellular component	4.06054	78	0	0	XM_036644771.1,XM_036644433.1,XM_036638654.1,XM_036632550.1,XM_036637122.1,XM_036631919.1,XM_036635092.1,XM_036645164.1,XM_036633598.1,XM_036641336.1,XM_036638291.1,XM_036634581.1,XM_036641454.1,XM_036642748.1,XM_036644705.1,XM_036641138.1,XM_036632263.1,XM_036643688.1,XM_036635074.1,XM_036632406.1,XM_036633347.1,XM_036644710.1,XM_036642346.1,XM_036645459.1,XM_036633119.1,XM_036633348.1,XM_036639…
GO:0015934	large ribosomal subunit	Cellular component	4.10667	41	0	0	XM_036644771.1,XM_036644433.1,XM_036632550.1,XM_036637122.1,XM_036645164.1,XM_036641336.1,XM_036634581.1,XM_036641454.1,XM_036632263.1,XM_036632406.1,XM_036633347.1,XM_036633119.1,XM_036638714.1,XM_036646259.1,XM_036634926.1,XM_036632413.1,XM_036638723.1,XM_036640027.1,XM_036642918.1,XM_036633635.1,XM_036632359.1,XM_036645477.1,XM_036644469.1,XM_036644881.1,XM_036638272.1,XM_036637232.1,XM_036645…
GO:1901566	organonitrogen compound biosynthetic process	Biological process	1.70557	177	0	0	XM_036644771.1,XM_036640095.1,XM_036633352.1,XM_036634141.1,XM_036637264.1,XM_036640772.1,XM_036636947.1,XM_036644433.1,XM_036638654.1,XM_036644237.1,XM_036640565.1,XM_036632452.1,XM_036637157.1,XM_036641717.1,XM_036632550.1,XM_036637122.1,XM_036636300.1,XM_036645723.1,XM_036644860.1,XM_036637033.1,XM_036646242.1,XM_036643888.1,XM_036634779.1,XM_036644322.1,XM_036635092.1,XM_036643635.1,XM_036633…
GO:0002181	cytoplasmic translation	Biological process	3.74369	88	0	0	XM_036644771.1,XM_036640095.1,XM_036633352.1,XM_036634141.1,XM_036644433.1,XM_036638654.1,XM_036632452.1,XM_036632550.1,XM_036637122.1,XM_036635092.1,XM_036645164.1,XM_036633598.1,XM_036641336.1,XM_036638291.1,XM_036634581.1,XM_036635087.1,XM_036641454.1,XM_036642748.1,XM_036644705.1,XM_036641138.1,XM_036632263.1,XM_036643688.1,XM_036635074.1,XM_036632406.1,XM_036633347.1,XM_036633239.1,XM_036644…
GO:0006412	translation	Biological process	2.27847	98	0	0	XM_036644771.1,XM_036640095.1,XM_036633352.1,XM_036634141.1,XM_036644433.1,XM_036638654.1,XM_036632452.1,XM_036632550.1,XM_036637122.1,XM_036635092.1,XM_036645164.1,XM_036633598.1,XM_036633650.1,XM_036640789.1,XM_036641336.1,XM_036638291.1,XM_036634581.1,XM_036635087.1,XM_036641454.1,XM_036636805.1,XM_036642748.1,XM_036644705.1,XM_036641138.1,XM_036632263.1,XM_036643688.1,XM_036635074.1,XM_036632…
GO:0006518	peptide metabolic process	Biological process	2.1493	104	0	0	XM_036644771.1,XM_036640095.1,XM_036633352.1,XM_036634141.1,XM_036644433.1,XM_036638654.1,XM_036632452.1,XM_036632550.1,XM_036637122.1,XM_036645723.1,XM_036635092.1,XM_036637656.1,XM_036645164.1,XM_036633598.1,XM_036633650.1,XM_036640789.1,XM_036641336.1,XM_036638291.1,XM_036634581.1,XM_036635087.1,XM_036641454.1,XM_036636805.1,XM_036642748.1,XM_036644705.1,XM_036641138.1,XM_036632263.1,XM_036643…
GO:0043604	amide biosynthetic process	Biological process	2.1277	112	0	0	XM_036644771.1,XM_036640095.1,XM_036633352.1,XM_036634141.1,XM_036640772.1,XM_036644433.1,XM_036638654.1,XM_036632452.1,XM_036632550.1,XM_036637122.1,XM_036645723.1,XM_036634779.1,XM_036635092.1,XM_036643635.1,XM_036637656.1,XM_036645164.1,XM_036633598.1,XM_036633650.1,XM_036640789.1,XM_036641336.1,XM_036638291.1,XM_036634581.1,XM_036635087.1,XM_036641454.1,XM_036636805.1,XM_036642748.1,XM_036644…
GO:0022627	cytosolic small ribosomal subunit	Cellular component	6.24699	30	1.11022e-16	1.3145e-14	XM_036638654.1,XM_036635092.1,XM_036633598.1,XM_036638291.1,XM_036642748.1,XM_036644705.1,XM_036641138.1,XM_036632263.1,XM_036643688.1,XM_036635074.1,XM_036642346.1,XM_036633348.1,XM_036643001.1,XM_036644066.1,XM_036636740.1,XM_036644327.1,XM_036634819.1,XM_036634545.1,XM_036641473.1,XM_036645570.1,XM_036636419.1,XM_036638290.1,XM_036638224.1,XM_036641137.1,XM_036632767.1,XM_036633645.1,XM_036641…
GO:0044391	ribosomal subunit	Cellular component	4.06947	72	1.11022e-16	1.3145e-14	XM_036644771.1,XM_036644433.1,XM_036638654.1,XM_036632550.1,XM_036637122.1,XM_036635092.1,XM_036645164.1,XM_036633598.1,XM_036640789.1,XM_036641336.1,XM_036638291.1,XM_036634581.1,XM_036641454.1,XM_036642748.1,XM_036644705.1,XM_036641138.1,XM_036632263.1,XM_036643688.1,XM_036635074.1,XM_036632406.1,XM_036633347.1,XM_036642346.1,XM_036633119.1,XM_036633348.1,XM_036643001.1,XM_036638714.1,XM_036646…
GO:0005840	ribosome	Cellular component	3.90876	82	3.33067e-16	2.81679e-14	XM_036644771.1,XM_036640095.1,XM_036644433.1,XM_036638654.1,XM_036632550.1,XM_036637122.1,XM_036635092.1,XM_036645164.1,XM_036633598.1,XM_036640789.1,XM_036641336.1,XM_036638291.1,XM_036634581.1,XM_036641454.1,XM_036636805.1,XM_036642748.1,XM_036644705.1,XM_036644484.1,XM_036641138.1,XM_036632263.1,XM_036643688.1,XM_036635074.1,XM_036632406.1,XM_036633347.1,XM_036644710.1,XM_036642346.1,XM_036645…
GO:0043043	peptide biosynthetic process	Biological process	2.27873	102	1.11022e-16	5.37163e-14	XM_036644771.1,XM_036640095.1,XM_036633352.1,XM_036634141.1,XM_036644433.1,XM_036638654.1,XM_036632452.1,XM_036632550.1,XM_036637122.1,XM_036645723.1,XM_036635092.1,XM_036637656.1,XM_036645164.1,XM_036633598.1,XM_036633650.1,XM_036640789.1,XM_036641336.1,XM_036638291.1,XM_036634581.1,XM_036635087.1,XM_036641454.1,XM_036636805.1,XM_036642748.1,XM_036644705.1,XM_036641138.1,XM_036632263.1,XM_036643…
GO:1990904	ribonucleoprotein complex	Cellular component	1.92391	124	1.88738e-15	1.39666e-13	XM_036644771.1,XM_036640095.1,XM_036633352.1,XM_036634141.1,XM_036642700.1,XM_036643281.1,XM_036644433.1,XM_036638654.1,XM_036632452.1,XM_036636507.1,XM_036638669.1,XM_036643766.1,XM_036632550.1,XM_036637122.1,XM_036644807.1,XM_036636300.1,XM_036635092.1,XM_036645164.1,XM_036633598.1,XM_036640789.1,XM_036641336.1,XM_036638291.1,XM_036634581.1,XM_036635087.1,XM_036632855.1,XM_036641454.1,XM_036636…
GO:0005198	structural molecule activity	Molecular function	3.06252	83	3.33067e-16	2.71783e-13	XM_036644771.1,XM_036644433.1,XM_036638654.1,XM_036643633.1,XM_036632550.1,XM_036637122.1,XM_036635092.1,XM_036645164.1,XM_036633598.1,XM_036640789.1,XM_036641336.1,XM_036634134.1,XM_036638291.1,XM_036634581.1,XM_036634824.1,XM_036641454.1,XM_036642748.1,XM_036641138.1,XM_036632263.1,XM_036643688.1,XM_036635074.1,XM_036636914.1,XM_036632406.1,XM_036633347.1,XM_036642346.1,XM_036633119.1,XM_036633…
GO:0003735	structural constituent of ribosome	Molecular function	4.23662	71	8.88178e-16	3.62377e-13	XM_036644771.1,XM_036644433.1,XM_036638654.1,XM_036632550.1,XM_036637122.1,XM_036635092.1,XM_036645164.1,XM_036633598.1,XM_036640789.1,XM_036641336.1,XM_036638291.1,XM_036634581.1,XM_036641454.1,XM_036642748.1,XM_036641138.1,XM_036632263.1,XM_036643688.1,XM_036635074.1,XM_036632406.1,XM_036633347.1,XM_036642346.1,XM_036633119.1,XM_036633348.1,XM_036643001.1,XM_036638714.1,XM_036646259.1,XM_036634…
GO:0043603	amide metabolic process	Biological process	1.96297	121	9.99201e-16	4.14383e-13	XM_036644771.1,XM_036638667.1,XM_036640095.1,XM_036633352.1,XM_036634141.1,XM_036640772.1,XM_036644433.1,XM_036638654.1,XM_036634853.1,XM_036632452.1,XM_036632550.1,XM_036637122.1,XM_036645723.1,XM_036634779.1,XM_036635092.1,XM_036643635.1,XM_036637656.1,XM_036645164.1,XM_036633598.1,XM_036633650.1,XM_036640789.1,XM_036641336.1,XM_036638291.1,XM_036634581.1,XM_036635087.1,XM_036641454.1,XM_036636…
GO:0015935	small ribosomal subunit	Cellular component	4.08405	32	7.79377e-14	5.12657e-12	XM_036638654.1,XM_036635092.1,XM_036633598.1,XM_036640789.1,XM_036638291.1,XM_036642748.1,XM_036644705.1,XM_036641138.1,XM_036632263.1,XM_036643688.1,XM_036635074.1,XM_036642346.1,XM_036633348.1,XM_036643001.1,XM_036644066.1,XM_036636740.1,XM_036644327.1,XM_036638745.1,XM_036634819.1,XM_036634545.1,XM_036641473.1,XM_036645570.1,XM_036636419.1,XM_036638290.1,XM_036638224.1,XM_036641137.1,XM_036632…
GO:0005829	cytosol	Cellular component	1.687	126	4.71206e-11	2.78954e-09	XM_036644771.1,XM_036640095.1,XM_036636934.1,XM_036637264.1,XM_036644433.1,XM_036633330.1,XM_036638654.1,XM_036640565.1,XM_036632452.1,XM_036632957.1,XM_036632550.1,XM_036637122.1,XM_036631919.1,XM_036644322.1,XM_036635092.1,XM_036632604.1,XM_036645164.1,XM_036633598.1,XM_036637173.1,XM_036641336.1,XM_036638291.1,XM_036634581.1,XM_036640416.1,XM_036641454.1,XM_036634617.1,XM_036642748.1,XM_036644…
GO:0044444	obsolete cytoplasmic part	Cellular component	1.19439	328	2.08219e-08	1.1206e-06	XM_036644771.1,XM_036632661.1,XM_036640095.1,XM_036633352.1,XM_036634141.1,XM_036636934.1,XM_036637264.1,XM_036640312.1,XM_036644226.1,XM_036644433.1,XM_036633330.1,XM_036638654.1,XM_036643633.1,XM_036637701.1,XM_036640565.1,XM_036632452.1,XM_036632957.1,XM_036636507.1,XM_036638669.1,XM_036638458.1,XM_036641717.1,XM_036639661.1,XM_036632550.1,XM_036634602.1,XM_036637122.1,XM_036636749.1,XM_036633…
GO:1901564	organonitrogen compound metabolic process	Biological process	1.25308	264	9.32839e-08	3.38504e-05	XM_036644771.1,XM_036638667.1,XM_036640095.1,XM_036633352.1,XM_036634141.1,XM_036637264.1,XM_036640772.1,XM_036636947.1,XM_036644433.1,XM_036633330.1,XM_036638654.1,XM_036643633.1,XM_036644237.1,XM_036640565.1,XM_036632452.1,XM_036632957.1,XM_036637157.1,XM_036641717.1,XM_036632550.1,XM_036637122.1,XM_036636300.1,XM_036641692.1,XM_036645723.1,XM_036644860.1,XM_036637033.1,XM_036646242.1,XM_036637…
GO:0019538	protein metabolic process	Biological process	1.33413	194	2.57876e-07	8.31793e-05	XM_036644771.1,XM_036640095.1,XM_036633352.1,XM_036634141.1,XM_036644433.1,XM_036638654.1,XM_036643633.1,XM_036640565.1,XM_036632452.1,XM_036632957.1,XM_036641717.1,XM_036632550.1,XM_036637122.1,XM_036641692.1,XM_036637801.1,XM_036643888.1,XM_036634779.1,XM_036641946.1,XM_036634272.1,XM_036631919.1,XM_036644322.1,XM_036635092.1,XM_036643219.1,XM_036633343.1,XM_036632496.1,XM_036645164.1,XM_036633…
GO:0008250	oligosaccharyltransferase complex	Cellular component	7.91285	6	3.95864e-06	0.000195293	XM_036643888.1,XM_036644703.1,XM_036641432.1,XM_036642729.1,XM_036632703.1,XM_036632582.1,
GO:0044282	small molecule catabolic process	Biological process	2.0754	41	2.01059e-06	0.000583675	XM_036633330.1,XM_036640565.1,XM_036643381.1,XM_036637068.1,XM_036632604.1,XM_036635513.1,XM_036637852.1,XM_036637173.1,XM_036633007.1,XM_036640416.1,XM_036644629.1,XM_036637636.1,XM_036638750.1,XM_036642651.1,XM_036643169.1,XM_036641654.1,XM_036642618.1,XM_036632688.1,XM_036642799.1,XM_036637158.1,XM_036642126.1,XM_036640839.1,XM_036638620.1,XM_036642253.1,XM_036646178.1,XM_036643382.1,XM_036636…
GO:1901576	organic substance biosynthetic process	Biological process	1.22101	249	5.22655e-06	0.00137933	XM_036644771.1,XM_036640095.1,XM_036633352.1,XM_036634141.1,XM_036637264.1,XM_036640772.1,XM_036636947.1,XM_036644433.1,XM_036638654.1,XM_036641014.1,XM_036637701.1,XM_036644237.1,XM_036642855.1,XM_036640565.1,XM_036632452.1,XM_036632957.1,XM_036637157.1,XM_036638669.1,XM_036641717.1,XM_036639661.1,XM_036643766.1,XM_036632550.1,XM_036634648.1,XM_036637122.1,XM_036636749.1,XM_036636300.1,XM_036645…
GO:0044249	cellular biosynthetic process	Biological process	1.22128	246	6.4266e-06	0.0015547	XM_036644771.1,XM_036640095.1,XM_036633352.1,XM_036634141.1,XM_036637264.1,XM_036640772.1,XM_036636947.1,XM_036644433.1,XM_036638654.1,XM_036641014.1,XM_036637701.1,XM_036644237.1,XM_036642855.1,XM_036640565.1,XM_036632452.1,XM_036632957.1,XM_036637157.1,XM_036638669.1,XM_036641717.1,XM_036639661.1,XM_036643766.1,XM_036632550.1,XM_036634648.1,XM_036637122.1,XM_036636749.1,XM_036636300.1,XM_036645…
GO:0009058	biosynthetic process	Biological process	1.2158	249	7.80567e-06	0.00174307	XM_036644771.1,XM_036640095.1,XM_036633352.1,XM_036634141.1,XM_036637264.1,XM_036640772.1,XM_036636947.1,XM_036644433.1,XM_036638654.1,XM_036641014.1,XM_036637701.1,XM_036644237.1,XM_036642855.1,XM_036640565.1,XM_036632452.1,XM_036632957.1,XM_036637157.1,XM_036638669.1,XM_036641717.1,XM_036639661.1,XM_036643766.1,XM_036632550.1,XM_036634648.1,XM_036637122.1,XM_036636749.1,XM_036636300.1,XM_036645…
GO:0042255	ribosome assembly	Biological process	2.71115	20	1.489e-05	0.00308755	XM_036644771.1,XM_036632550.1,XM_036633598.1,XM_036642748.1,XM_036641138.1,XM_036632263.1,XM_036643688.1,XM_036633348.1,XM_036634926.1,XM_036632413.1,XM_036638723.1,XM_036640027.1,XM_036634819.1,XM_036644469.1,XM_036641473.1,XM_036645165.1,XM_036636419.1,XM_036641137.1,XM_036635091.1,XM_036635704.1,
GO:0051029	rRNA transport	Biological process	4.49881	9	3.52525e-05	0.00682254	XM_036638654.1,XM_036633598.1,XM_036643001.1,XM_036634819.1,XM_036641473.1,XM_036641137.1,XM_036635091.1,XM_036635704.1,XM_036633079.1,
GO:0006407	rRNA export from nucleus	Biological process	4.49881	9	3.52525e-05	0.00682254	XM_036638654.1,XM_036633598.1,XM_036643001.1,XM_036634819.1,XM_036641473.1,XM_036641137.1,XM_036635091.1,XM_036635704.1,XM_036633079.1,
GO:0140694	non-membrane-bounded organelle assembly	Biological process	2.01473	33	4.03385e-05	0.0068884	XM_036644771.1,XM_036638741.1,XM_036643633.1,XM_036632550.1,XM_036633598.1,XM_036641291.1,XM_036642900.1,XM_036635087.1,XM_036642748.1,XM_036641138.1,XM_036632263.1,XM_036643688.1,XM_036636914.1,XM_036633348.1,XM_036634926.1,XM_036632413.1,XM_036638723.1,XM_036640027.1,XM_036634819.1,XM_036644469.1,XM_036633056.1,XM_036639893.1,XM_036643730.1,XM_036641473.1,XM_036642403.1,XM_036645165.1,XM_036632…
GO:0072599	establishment of protein localization to endoplasmic reticulum	Biological process	3.24914	13	5.63629e-05	0.00909008	XM_036644433.1,XM_036634272.1,XM_036644484.1,XM_036632657.1,XM_036633270.1,XM_036644471.1,XM_036638342.1,XM_036637256.1,XM_036635095.1,XM_036637087.1,XM_036642794.1,XM_036644370.1,XM_036640022.1,
GO:0045047	protein targeting to ER	Biological process	3.24914	13	5.63629e-05	0.00909008	XM_036644433.1,XM_036634272.1,XM_036644484.1,XM_036632657.1,XM_036633270.1,XM_036644471.1,XM_036638342.1,XM_036637256.1,XM_036635095.1,XM_036637087.1,XM_036642794.1,XM_036644370.1,XM_036640022.1,
GO:0022618	ribonucleoprotein complex assembly	Biological process	1.86454	38	6.77318e-05	0.00983127	XM_036644771.1,XM_036633352.1,XM_036632452.1,XM_036632550.1,XM_036633598.1,XM_036633650.1,XM_036635087.1,XM_036632855.1,XM_036642748.1,XM_036641138.1,XM_036632263.1,XM_036643688.1,XM_036632966.1,XM_036632590.1,XM_036633348.1,XM_036640058.1,XM_036636394.1,XM_036634926.1,XM_036632413.1,XM_036638584.1,XM_036645531.1,XM_036638723.1,XM_036640027.1,XM_036634819.1,XM_036644469.1,XM_036633056.1,XM_036644…

## Sheet: Table S3
Table S3 Top ten hub genes in the MEsalmon and MEturquoise modules
Module	Gene ID	Description	Protein Length (AA)	Degree
MEsalmon	XM_036644829.1	O-methyltransferase	251	48
MEsalmon	XM_036642135.1	putative transporter	540	47
MEsalmon	XM_036643777.1	Glycosyl hydrolase 5 family protein	472	47
MEsalmon	XM_036646746.1	Alpha-glucosides permease	540	47
MEsalmon	XM_036632561.1	Lipase 5	540	41
MEsalmon	XM_036644746.1	putative beta-glucosidase I	826	41
MEsalmon	XM_036635838.1	Maltose permease	550	38
MEsalmon	XM_036644165.1	Exopolygalacturonase X-1	437	36
MEsalmon	XM_036644833.1	putative voltage-gated potassium channel subunit beta	348	36
MEsalmon	XM_036640634.1	uncharacterized protein	746	36
MEturquoise	XM_036645100.1	Clock-controlled protein 6	141	236
MEturquoise	XM_036633196.1	uncharacterized protein	198	234
MEturquoise	XM_036634276.1	Alpha-amylase A type-3	540	231
MEturquoise	XM_036636838.1	Peptidyl-prolyl cis-trans isomerase B	268	227
MEturquoise	XM_036640027.1	60S ribosomal protein L12	166	224
MEturquoise	XM_036641209.1	putative coatomer subunit alpha	1214	222
MEturquoise	XM_036637099.1	C-8 sterol isomerase	218	218
MEturquoise	XM_036640448.1	Pyrroline-5-carboxylate reductase	282	216
MEturquoise	XM_036632263.1	60S ribosomal protein L11	173	212
MEturquoise	XM_036644469.1	60S ribosomal protein L24	160	211

## Sheet: Table S4
Table S4 BLASTp results of genes in the MEsalmon and MEturquoise modules against the PHI database
Module	Query Gene ID	Query Discription	Query Length	Subject Length	Weight Coverage	E-value	Identity	Query Start	Query End	Subject Start	Subject End	Subject PHI ID	Subject Gene Name	Subject Pathogen Species	Subject Mutant Phenotype
MEsalmon	XM_036634987.1	Aldehyde dehydrogenase (CLAH10)	497	493	0.967546	2.49593e-133	0.60251	21	494	8	484	PHI:7788	AldB_(PSPTO_2673)	Pseudomonas_syringae	reduced_virulence
MEsalmon	XM_036642444.1	Rodlet protein (rodA)	139	136	0.992806	1.2278e-12	0.5	1	138	1	135	PHI:7940	Hyd1	Beauveria_bassiana	reduced_virulence
MEsalmon	XM_036638047.1	Sterol 24-C-methyltransferase (erg6)	381	343	0.976676	4.02474e-119	0.655786	45	379	8	342	PHI:10473	Erg6_(CNAG_03819)	Cryptococcus_neoformans	reduced_virulence
MEsalmon	XM_036641229.1	GPI-anchored CFEM domain protein (CGCS363_v009380)	93	202	0.989247	5.40794e-11	0.478261	1	92	1	92	PHI:4016	CfmB	Aspergillus_fumigatus	unaffected_pathogenicity
MEsalmon	XM_036640841.1	Alcohol oxidase 1 (AOX1-1)	671	665	0.996992	0	0.872372	5	670	3	665	PHI:199	AOX1	Fulvia_fulva	reduced_virulence
MEsalmon	XM_036645598.1	Endopolygalacturonase 1 (PG1-0)	364	359	1	0	0.853994	1	363	1	359	PHI:7283	Pg1	Fusarium_graminearum	reduced_virulence_unaffected_pathogenicity
MEsalmon	XM_036639323.1	Diacetyl reductase (CGCS363_v007474)	279	253	0.968379	7.34925e-35	0.535849	11	274	5	249	PHI:10587	KduD	Pectobacterium_carotovorum	unaffected_pathogenicity
MEsalmon	XM_036646746.1	Alpha-glucosides permease MPH3 (MPH3-0)	540	540	1	0	0.821691	1	539	1	540	PHI:1094	FGSG_04610	Fusarium_graminearum	unaffected_pathogenicity
MEsalmon	XM_036645703.1	Pectate lyase B (PLB)	332	331	0.909366	0	0.980066	32	331	31	331	PHI:222	PELB	Colletotrichum_gloeosporioides	reduced_virulence
MEsalmon	XM_036641716.1	3-oxoacyl-[acyl-carrier-protein] reductase FabG (fabG-15)	294	249	0.97992	1.34226e-30	0.489209	19	293	5	248	PHI:5271	FabG1	Ralstonia_solanacearum	lethal
MEsalmon	XM_036646582.1	GPI-anchored CFEM domain protein (CGCS363_v014733)	195	173	0.65896	4.43434e-29	0.622807	1	107	1	114	PHI:3214	MoCDIP2	Magnaporthe_oryzae	unaffected_pathogenicity
MEsalmon	XM_036644575.1	Secondary metabolism regulator LAE1 (LAE1-7)	364	322	0.909938	5.41334e-80	0.587838	36	331	29	321	PHI:10375	LAEA_(MGG_07964)	Magnaporthe_oryzae	unaffected_pathogenicity
MEsalmon	XM_036633579.1	alcohol dehydrogenase (adh-3)	394	362	0.90884	2.25129e-39	0.446746	50	374	16	344	PHI:2256	Xdh1	Parastagonospora_nodorum	unaffected_pathogenicity
MEsalmon	XM_036641564.1	NADH-cytochrome b5 reductase 2 (MCR1)	296	313	0.820946	2.39407e-36	0.505747	53	295	62	313	PHI:4914	ZtCBR1	Zymoseptoria_tritici	reduced_virulence
MEsalmon	XM_036643533.1	Major facilitator-type transporter ecdD (ecdD-0)	560	558	1	0	0.939286	1	559	1	558	PHI:11711	ChHxt3_(XP_018156754)	Colletotrichum_higginsianum	unaffected_pathogenicity
MEsalmon	XM_036636131.1	putative diacetyl reductase [(R)-acetoin forming] 2 (BDH2)	359	362	0.905292	7.62741e-46	0.486726	17	341	32	357	PHI:2256	Xdh1	Parastagonospora_nodorum	unaffected_pathogenicity
MEsalmon	XM_036636565.1	Acetyl-CoA acetyltransferase (CGCS363_v004716)	433	433	0.951501	0	0.946602	21	432	26	433	PHI:5082	MoAcat1	Magnaporthe_oryzae	reduced_virulence
MEsalmon	XM_036634231.1	Abhydrolase domain-containing protein mpaH (mpaH)	423	262	0.977099	4.64187e-28	0.450704	133	411	3	258	PHI:134	AKT2	Alternaria_alternata	loss_of_pathogenicity
MEsalmon	XM_036644013.1	Transcription factor of morphogenesis MCM1 (MCM1)	198	222	1	3.55065e-101	0.773333	1	197	1	222	PHI:6619	VdMcm1	Verticillium_dahliae	reduced_virulence
MEsalmon	XM_036644833.1	putative voltage-gated potassium channel subunit beta (KOB1)	348	322	0.978261	6.53503e-37	0.488095	13	340	5	319	PHI:3947	XC_0281	Xanthomonas_campestris	reduced_virulence
MEsalmon	XM_036645108.1	4-coumarate--CoA ligase-like 7 (4CLL7-0)	567	562	0.955908	3.98058e-64	0.469136	20	561	29	562	PHI:12090	FadD4	Pseudomonas_aeruginosa	reduced_virulence_increased_virulence_(hypervirulence)
MEsalmon	XM_036635020.1	uncharacterized protein (CGCS363_v003171)	432	389	0.673522	8.03986e-23	0.501859	21	281	8	269	PHI:5830	Fgsg03688	Fusarium_graminearum	unaffected_pathogenicity
MEsalmon	XM_036643322.1	Rhamnolipids biosynthesis 3-oxoacyl-[acyl-carrier-protein] reductase (rhlG-0)	263	282	0.954373	1.00811e-25	0.482759	12	262	26	269	PHI:59	THR1	Colletotrichum_lagenaria	reduced_virulence
MEsalmon	XM_036640604.1	Secondary metabolism regulator LAE1 (CGCS363_v008755)	320	322	0.965625	8.04863e-78	0.540193	9	317	4	311	PHI:10375	LAEA_(MGG_07964)	Magnaporthe_oryzae	unaffected_pathogenicity
MEsalmon	XM_036644248.1	MFS transporter prlL (prlL-6)	509	545	0.884086	1.25052e-34	0.43125	42	491	69	539	PHI:1555	GzMyb019	Fusarium_graminearum	unaffected_pathogenicity
MEsalmon	XM_036639256.1	Tyrosinase-like protein orsC (CGCS363_v007407)	405	330	0.881818	1.59183e-27	0.443452	74	403	40	330	PHI:1087	FGSG_04510	Fusarium_graminearum	unaffected_pathogenicity
MEsalmon	XM_036640008.1	putative RNA-binding protein (CGCS363_v008159)	356	753	0.233146	6.1968e-09	0.60241	76	158	233	314	PHI:2544	PAB1	Aspergillus_fumigatus	lethal
MEsalmon	XM_036642107.1	Oxalate decarboxylase OxdC (oxdC-0)	465	455	0.793407	4.99942e-15	0.660221	67	423	71	431	PHI:4508	Ss-odc1	Sclerotinia_sclerotiorum	unaffected_pathogenicity
MEsalmon	XM_036642950.1	Acyl-CoA dehydrogenase apdG (apdG-0)	441	470	0.718821	1.49117e-27	0.489097	98	414	148	453	PHI:9055	MoIVD_(MGG_02540)	Magnaporthe_oryzae	reduced_virulence
MEsalmon	XM_036646128.1	OV-16 antigen (CGCS363_v014279)	197	227	0.93401	2.73805e-11	0.429952	9	192	3	205	PHI:7322	PEBP2	Magnaporthe_oryzae	unaffected_pathogenicity
MEsalmon	XM_036637719.1	Lactose permease (CGCS363_v005870)	540	524	0.887405	1.24762e-80	0.525316	68	539	52	516	PHI:11714	ChHxt6_(XP_018152627)	Colletotrichum_higginsianum	reduced_virulence
MEsalmon	XM_036642219.1	putative quinate permease (qutD-0)	544	558	0.962366	4.08589e-66	0.473394	1	520	1	537	PHI:11711	ChHxt3_(XP_018156754)	Colletotrichum_higginsianum	unaffected_pathogenicity
MEsalmon	XM_036642135.1	putative transporter (CGCS363_v010286)	540	545	0.904587	1.71339e-22	0.419291	52	539	53	545	PHI:1555	GzMyb019	Fusarium_graminearum	unaffected_pathogenicity
MEsalmon	XM_036633708.1	Endo-1,4-beta-xylanase C (xynC)	478	439	0.838269	9.05038e-150	0.721785	1	380	1	368	PHI:10255	VmXyl1	Valsa_mali	reduced_virulence
MEsalmon	XM_036639763.1	Lactose permease (CGCS363_v007914)	525	524	0.990458	0	0.949904	7	524	6	524	PHI:11714	ChHxt6_(XP_018152627)	Colletotrichum_higginsianum	reduced_virulence
MEsalmon	XM_036644829.1	O-methyltransferase MdmC (mdmC)	251	241	0.494024	4.99718e-07	0.476923	58	181	33	151	PHI:10294	UbiE	Staphylococcus_aureus	unaffected_pathogenicity
MEsalmon	XM_036632428.1	Eburicol 14-alpha-demethylase (CGCS363_v000579)	527	526	1	0	0.899431	1	525	1	526	PHI:2908_PHI:9825	Cyp51B_CYP51B	Fusarium_graminearum	unaffected_pathogenicity_reduced_virulence
MEsalmon	XM_036637687.1	Collagen alpha-4(VI) chain (Col6a4)	717	804	0.11855	7.45195e-06	0.482353	194	278	735	804	PHI:5186	MoAPX2	Magnaporthe_oryzae	reduced_virulence
MEsalmon	XM_036643319.1	Acyl-CoA dehydrogenase family member 10 (Acad10)	449	445	0.579065	1.20223e-14	0.467681	125	384	160	408	PHI:8928	MoSCAD2_(MGG_08690)	Magnaporthe_oryzae	loss_of_pathogenicity
MEsalmon	XM_036646732.1	Maltose permease MAL61 (CGCS363_v014883)	558	540	0.948148	4.97706e-96	0.520388	23	533	20	531	PHI:1094	FGSG_04610	Fusarium_graminearum	unaffected_pathogenicity
MEsalmon	XM_036636767.1	Fumarylacetoacetase (fah)	350	304	0.874286	2.48596e-07	0.41853	28	333	21	273	PHI:9188	BB_RS07570_(BB1518)	Bordetella_bronchiseptica	unaffected_pathogenicity
MEsalmon	XM_036638399.1	Activator of stress genes 1 (ASG1-8)	976	969	0.897833	0	0.76277	30	892	8	877	PHI:1935	GzZC250	Fusarium_graminearum	unaffected_pathogenicity
MEsalmon	XM_036643571.1	putative transporter (CGCS363_v011722)	496	501	0.399202	1.07634e-23	0.517413	47	241	46	245	PHI:11473	VHT1_(CR_03270W)	Candida_albicans	reduced_virulence_unaffected_pathogenicity
MEsalmon	XM_036633682.1	Guanine nucleotide-binding protein subunit beta (GB-1)	360	359	1	0	0.991643	1	359	1	359	PHI:2310	VGB	Verticillium_dahliae	reduced_virulence
MEsalmon	XM_036641866.1	FAD-linked oxidoreductase ZEB1 (CGCS363_v010017)	567	565	0.998236	0	0.650877	1	566	1	563	PHI:716	ZEB1	Fusarium_graminearum	unaffected_pathogenicity
MEsalmon	XM_036644247.1	uncharacterized protein (CGCS363_v012398)	532	601	0.977444	9.54577e-145	0.568595	9	528	17	597	PHI:1360	GzC2H020	Fusarium_graminearum	unaffected_pathogenicity
MEsalmon	XM_036634207.1	Cytochrome P450 monooxygenase andK (andK-0)	549	525	0.850638	3.04645e-49	0.457557	37	503	35	479	PHI:7173	HiC-15	Verticillium_dahliae	reduced_virulence
MEsalmon	XM_036639512.1	Short-chain dehydrogenase/reductase tropE (tropE-5)	271	346	0.815498	4.14089e-10	0.450216	8	228	42	256	PHI:7707	VEDA_05197	Verticillium_dahliae	reduced_virulence_unaffected_pathogenicity_increased_virulence_(hypervirulence)
MEsalmon	XM_036642199.1	uncharacterized protein (CGCS363_v010350)	408	368	0.891304	3.20086e-111	0.643917	4	330	2	329	PHI:5820	Fgsg07757	Fusarium_graminearum	unaffected_pathogenicity
MEsalmon	XM_036638697.1	Beta-glucosidase 1B (BGL1B-1)	477	478	0.991614	0	0.845666	3	475	6	477	PHI:10370	BcBGL6_(BCIN_10g02650)	Botrytis_cinerea	reduced_virulence
MEsalmon	XM_036638256.1	Secondary metabolism regulator LAE1 (CGCS363_v006407)	390	322	0.947205	5.15179e-70	0.565359	77	382	17	321	PHI:10375	LAEA_(MGG_07964)	Magnaporthe_oryzae	unaffected_pathogenicity
MEsalmon	XM_036643700.1	Peptidyl-prolyl cis-trans isomerase-like 1 (CYP1)	164	163	0.993865	6.3197e-98	0.882716	1	162	1	162	PHI:6206	BbCypC	Beauveria_bassiana	unaffected_pathogenicity
MEsalmon	XM_036645500.1	Collagen alpha-1(XXIV) chain (COL24A1)	397	453	0.574307	3.38092e-22	0.573123	12	239	1	233	PHI:3869	AbDhn2	Alternaria_brassicicola	unaffected_pathogenicity_reduced_virulence
MEsalmon	XM_036634166.1	Alpha-xylosidase (yicI)	764	980	0.568063	1.86233e-31	0.43871	234	667	351	790	PHI:6739	MoGls2	Magnaporthe_oryzae	reduced_virulence
MEsalmon	XM_036637069.1	Trimethyllysine dioxygenase (cbs-1)	352	643	0.923295	4.59258e-23	0.436261	2	326	293	624	PHI:774_PHI:792	MGG_09250	Magnaporthe_oryzae	loss_of_pathogenicity_reduced_virulence
MEsalmon	XM_036637097.1	Nitrogen metabolite repression protein nmr (nmr-0)	489	461	1	0	0.802041	5	488	1	461	PHI:12016	MaNmrA_(MAC_00749)	Metarhizium_acridum	reduced_virulence
MEsalmon	XM_036642418.1	Lactose permease (CGCS363_v010569)	541	524	0.847328	1.51772e-80	0.528139	61	515	52	495	PHI:11714	ChHxt6_(XP_018152627)	Colletotrichum_higginsianum	reduced_virulence
MEsalmon	XM_036643303.1	Efflux pump radE (radE-0)	592	602	0.8125	6.79894e-107	0.572314	105	585	32	501	PHI:11594	FgMFS1_(FGSG_03725)	Fusarium_graminearum	reduced_virulence
MEsalmon	XM_036639212.1	Satratoxin biosynthesis SC1 cluster protein 4 (CGCS363_v007363)	418	408	0.740196	1.82129e-116	0.705502	9	317	5	306	PHI:5845	Fgsg07663	Fusarium_graminearum	unaffected_pathogenicity
MEsalmon	XM_036643298.1	Efflux pump FUBT (FUBT)	619	581	0.865913	7.84535e-52	0.427778	80	615	122	577	PHI:511	CaNAG4	Candida_albicans	reduced_virulence
MEsalmon	XM_036646304.1	Fe-regulated protein 8 (fer8-1)	449	377	0.846154	4.44315e-10	0.438596	54	384	5	323	PHI:10062	STM14_RS15245	Salmonella_enterica	unaffected_pathogenicity
MEsalmon	XM_036635323.1	Cytochrome b2 (CGCS363_v003474)	508	593	0.925197	1.05997e-111	0.616977	11	480	90	558	PHI:2570	CYB2	Candida_glabrata	reduced_virulence
MEsalmon	XM_036645688.1	Lactose permease (CGCS363_v013839)	537	524	0.94084	4.66766e-102	0.559118	12	507	10	502	PHI:11714	ChHxt6_(XP_018152627)	Colletotrichum_higginsianum	reduced_virulence
MEsalmon	XM_036632561.1	Lipase 5 (LIP5-0)	540	536	0.921642	6.64771e-42	0.435849	43	529	33	526	PHI:2032	VTL1	Magnaporthe_oryzae	unaffected_pathogenicity
MEsalmon	XM_036641392.1	uncharacterized protein (CGCS363_v009543)	695	708	0.970339	2.2524e-59	0.403121	5	668	18	704	PHI:5621	FZC27	Magnaporthe_oryzae	unaffected_pathogenicity
MEsalmon	XM_036639604.1	Satratoxin biosynthesis SC1 cluster protein 4 (CGCS363_v007755)	384	365	0.96875	1.9782e-115	0.643432	9	380	9	361	PHI:5833	Fgsg00994	Fusarium_graminearum	unaffected_pathogenicity
MEsalmon	XM_036642108.1	putative sulfate permease (CGCS363_v010259)	690	847	0.873913	9.79857e-73	0.482759	40	642	73	698	PHI:6554	SB	Aspergillus_fumigatus	unaffected_pathogenicity
MEsalmon	XM_036633762.1	Fujikurins efflux protein (CGCS363_v001913)	281	459	0.907473	5.77963e-41	0.526923	23	277	40	289	PHI:812	MGG_10702	Magnaporthe_oryzae	reduced_virulence
MEsalmon	XM_036646585.1	putative transporter (CGCS363_v014736)	506	545	0.932806	8.03189e-29	0.429719	26	497	52	542	PHI:1555	GzMyb019	Fusarium_graminearum	unaffected_pathogenicity
MEsalmon	XM_036641995.1	Quinate permease (qutD-20)	513	558	0.890838	1.88565e-55	0.501018	11	467	33	513	PHI:11711	ChHxt3_(XP_018156754)	Colletotrichum_higginsianum	unaffected_pathogenicity
MEsalmon	XM_036634442.1	Fructose-2,6-bisphosphatase (FBP26)	444	214	0.757009	9.42048e-09	0.428571	229	385	3	164	PHI:3954	XC_3287	Xanthomonas_campestris	reduced_virulence
MEsalmon	XM_036642278.1	3-hydroxy-3-methylglutaryl-coenzyme A reductase (HMGR)	1179	1181	1	0	0.848154	2	1178	1	1181	PHI:1006	HMR1	Fusarium_graminearum	reduced_virulence
MEsalmon	XM_036639456.1	D-malate dehydrogenase (CGCS363_v007607)	366	363	0.964187	7.63885e-55	0.536517	4	342	3	352	PHI:8862	LeuB	Salmonella_enterica	reduced_virulence
MEsalmon	XM_036639372.1	putative acetylxylan esterase A (axeA-4)	373	297	0.969697	7.56281e-67	0.585034	14	301	10	297	PHI:2451	FAEB1	Fusarium_graminearum	unaffected_pathogenicity
MEsalmon	XM_036635838.1	Maltose permease MAL31 (CGCS363_v003989)	550	540	0.942593	6.18675e-93	0.52682	12	522	27	535	PHI:1094	FGSG_04610	Fusarium_graminearum	unaffected_pathogenicity
MEsalmon	XM_036636779.1	uncharacterized protein (CGCS363_v004930)	421	411	0.976247	4.61802e-149	0.678487	3	413	6	403	PHI:5818	Fgsg07136	Fusarium_graminearum	unaffected_pathogenicity
MEsalmon	XM_036645829.1	Mannosyl-oligosaccharide 1,2-alpha-mannosidase (MNS1-0)	472	503	0.955508	2.51286e-41	0.446089	2	452	67	497	PHI:2510	MsdS/AfmsdC	Aspergillus_fumigatus	unaffected_pathogenicity
MEsalmon	XM_036643337.1	NADP-dependent alcohol dehydrogenase 7 (ADH7-0)	380	339	0.899705	2.3364e-32	0.465839	49	369	33	337	PHI:881	MGG_04556	Magnaporthe_oryzae	reduced_virulence
MEsalmon	XM_036645241.1	Glutathione hydrolase-like YwrD proenzyme (ywrD)	615	567	0.887125	4.66057e-35	0.44523	26	568	32	534	PHI:3146	GGT	Helicobacter_pylori	unaffected_pathogenicity
MEsalmon	XM_036637737.1	uncharacterized protein (CGCS363_v005888)	511	567	0.902153	5.08173e-40	0.445298	43	503	64	559	PHI:167	CHIP3	Colletotrichum_gloeosporioides	unaffected_pathogenicity
MEsalmon	XM_036644746.1	putative beta-glucosidase I (bglI-0)	826	892	0.636771	3.04682e-10	0.494624	7	715	80	695	PHI:10367	BcBGL3_(BCIN_10g05590)	Botrytis_cinerea	reduced_virulence
MEsalmon	XM_036643042.1	Acetamidase (amdS-1)	539	455	0.483516	2.45305e-16	0.444915	131	366	62	281	PHI:4171	IaaH-1	Pseudomonas_savastanoi	reduced_virulence
MEsalmon	XM_036638884.1	Pathogenesis-related protein 1 (PRB1)	239	246	1	4.44385e-65	0.593023	1	238	1	246	PHI:7651	FgPR-IL-4	Fusarium_graminearum	reduced_virulence
MEsalmon	XM_036644165.1	Exopolygalacturonase X-1 (pgaX-1-1)	437	455	0.929062	2.46142e-171	0.735437	24	429	32	443	PHI:181	PGX1	Fusarium_oxysporum	unaffected_pathogenicity
MEsalmon	XM_036632387.1	Expansin-YoaJ (yoaJ-0)	298	745	0.624161	2.20122e-24	0.494792	101	286	546	731	PHI:123215	CelA	Clavibacter_michiganensis	unaffected_pathogenicity
MEturquoise	XM_036641265.1	Histone H2A (hh2a)	135	134	1	6.56505e-92	0.977612	1	134	1	134	PHI:1468	GzCCAAT008	Fusarium_graminearum	unaffected_pathogenicity
MEturquoise	XM_036634545.1	40S ribosomal protein S23 (crp-28)	142	145	0.985915	5.76285e-97	0.985714	2	141	6	145	PHI:1604	GzOB045	Fusarium_graminearum	unaffected_pathogenicity
MEturquoise	XM_036641138.1	Ubiquitin-40S ribosomal protein S27a (ubi::crp-6)	155	129	0.589147	3.92395e-50	1	1	76	1	76	PHI:11158	Ubi1_(CNAG_00370)	Cryptococcus_neoformans	reduced_virulence
MEturquoise	XM_036641137.1	40S ribosomal protein S26E (rps-26)	188	126	0.896825	8.87289e-64	0.884956	70	182	1	113	PHI:9250	PsRPs26	Puccinia_striiformis	reduced_virulence
MEturquoise	XM_036642439.1	Peptidyl-prolyl cis-trans isomerase (CGCS363_v010590)	183	223	0.972678	1.50101e-111	0.910112	5	182	46	223	PHI:277	BCP1	Botrytis_cinerea	reduced_virulence
MEturquoise	XM_036642353.1	60S ribosomal protein L23-B (RPL23B)	140	122	0.942623	2.11276e-13	0.537815	19	133	2	116	PHI:11120	RplN	Bordetella_pertussis	unaffected_pathogenicity_increased_virulence_(hypervirulence)
MEturquoise	XM_036639630.1	uncharacterized protein (CGCS363_v007781)	196	184	0.342391	3.32429e-17	0.723077	22	86	23	85	PHI:1093	FGSG_02077	Fusarium_graminearum	reduced_virulence
MEturquoise	XM_036638332.1	uncharacterized protein (CGCS363_v006483)	252	864	0.277778	4.01426e-15	0.743243	42	111	441	513	PHI:3985	FGSG_08844_(Sc_gpi7)	Fusarium_graminearum	unaffected_pathogenicity
MEturquoise	XM_036634636.1	uncharacterized protein (CGCS363_v002787)	181	183	0.994475	5.21386e-132	0.994444	1	180	4	183	PHI:27	CAP20	Colletotrichum_gloeosporioides	loss_of_pathogenicity
MEturquoise	XM_036644534.1	uncharacterized protein (CGCS363_v012685)	251	93	0.677419	3.03351e-14	0.793651	187	249	31	93	PHI:123101	JlbA_(AFLA_100890)	Aspergillus_flavus	unaffected_pathogenicity
MEturquoise	XM_036633177.1	60S ribosomal protein L2 (RPL2)	255	254	1	1.12197e-178	0.976378	1	254	1	254	PHI:1584	GzOB024	Fusarium_graminearum	unaffected_pathogenicity
MEturquoise	XM_036645663.1	Protein SnodProt1 (CGCS363_v013814)	139	137	1	6.78734e-74	0.869565	1	138	1	137	PHI:2118_PHI:5540	MgSM1_MSP1	Magnaporthe_oryzae	effector_(plant_avirulence_determinant)_increased_virulence_(hypervirulence)
MEturquoise	XM_036644226.1	Woronin body major protein (hex-1)	488	537	0.945996	1.03806e-123	0.56391	38	487	30	537	PHI:7146	FvHEX1	Fusarium_verticillioides	unaffected_pathogenicity
MEturquoise	XM_036644705.1	Guanine nucleotide-binding protein subunit beta-like protein (cpc-2)	317	316	1	0	0.958861	1	316	1	316	PHI:6111	CpcB	Aspergillus_fumigatus	reduced_virulence
MEturquoise	XM_036644066.1	40S ribosomal protein S4 (RPS4)	263	262	0.98855	1.36539e-153	0.899614	1	257	1	259	PHI:6076	RPS41	Candida_albicans	reduced_virulence
MEturquoise	XM_036641809.1	uncharacterized protein (CGCS363_v009960)	458	352	0.661932	2.43409e-35	0.513725	185	429	86	318	PHI:2807	Ss-Sl2	Sclerotinia_sclerotiorum	unaffected_pathogenicity
MEturquoise	XM_036645157.1	uncharacterized protein (CGCS363_v013308)	132	133	0.984848	9.48172e-46	0.769231	1	130	1	130	PHI:11154	Macwh1_(MAC_02581)	Metarhizium_acridum	reduced_virulence
MEturquoise	XM_036632637.1	uncharacterized protein (CGCS363_v000788)	221	207	0.52657	1.37866e-24	0.651376	1	105	1	109	PHI:350	EMP1	Magnaporthe_oryzae	reduced_virulence
MEturquoise	XM_036645085.1	Multiprotein-bridging factor 1 (MBF1)	154	153	0.987013	2.29975e-84	0.895425	2	153	3	153	PHI:4107	BbMBF1	Beauveria_bassiana	reduced_virulence
MEturquoise	XM_036638587.1	RGG repeats nuclear RNA binding protein B (RGGB)	322	316	0.776398	1.64848e-71	0.7	2	251	3	239	PHI:2216	PemG1	Magnaporthe_oryzae	effector_(plant_avirulence_determinant)
MEturquoise	XM_036639791.1	Endopolygalacturonase 1 (PG1-1)	363	364	0.980769	4.16598e-159	0.745098	3	358	6	362	PHI:3	PGN1	Bipolaris_zeicola	unaffected_pathogenicity
MEturquoise	XM_036636176.1	Pleckstrin-like proteiny domain-containing family A member 8 (CGCS363_v004327)	207	206	1	3.54109e-99	0.796117	1	206	1	206	PHI:1097	FGSG_01974	Fusarium_graminearum	reduced_virulence
MEturquoise	XM_036632491.1	Inorganic pyrophosphatase (ipp-1)	291	396	0.979381	0	0.905263	5	289	111	395	PHI:2540	IPP1	Aspergillus_fumigatus	lethal
MEturquoise	XM_036632262.1	ATP synthase subunit alpha (CGCS363_v000413)	556	502	0.98008	0	0.747012	52	553	7	498	PHI:10773	AtpA	Staphylococcus_aureus	reduced_virulence
MEturquoise	XM_036639574.1	Dicarboxylic amino acid permease (DIP5-2)	576	597	0.982639	3.55419e-110	0.55536	8	573	46	596	PHI:123298	GAP1	Candida_albicans	reduced_virulence
MEturquoise	XM_036635755.1	Endoglucanase-7 (cel61b-1)	306	275	0.887273	3.53814e-71	0.604743	20	269	26	269	PHI:1581	GzOB021	Fusarium_graminearum	unaffected_pathogenicity
MEturquoise	XM_036633007.1	Peroxisomal adenine nucleotide transporter 1 (ANT1-0)	394	317	0.905363	9.01685e-09	0.516484	17	300	19	305	PHI:9082	TptA_(AFUA_2G14980)	Aspergillus_fumigatus	reduced_virulence
MEturquoise	XM_036638245.1	NADP-dependent mannitol dehydrogenase (lxr1-0)	267	266	1	3.25997e-140	0.81203	1	266	1	266	PHI:2269	Mdh1	Parastagonospora_nodorum	unaffected_pathogenicity
MEturquoise	XM_036631894.1	putative endo-beta-1,4-glucanase D (eglD-15)	324	243	0.711934	2.87677e-29	0.515957	61	240	68	240	PHI:1575	GzOB015	Fusarium_graminearum	unaffected_pathogenicity
MEturquoise	XM_036644860.1	Ketol-acid reductoisomerase (CGCS363_v013011)	403	401	1	0	0.945409	1	402	1	401	PHI:11492	IlvC_(MAA_03009)	Metarhizium_robertsii	reduced_virulence
MEturquoise	XM_036646048.1	Cutinase (CUT1)	207	201	0.864734	8.15806e-39	0.571429	24	202	27	196	PHI:2383	MfCUT1	Monilinia_fructicola	increased_virulence_(hypervirulence)
MEturquoise	XM_036636838.1	Peptidyl-prolyl cis-trans isomerase B (cpr2)	268	208	0.975962	1.06338e-120	0.876847	1	202	1	203	PHI:7181	CypB	Beauveria_bassiana	reduced_virulence
MEturquoise	XM_036645370.1	Endoglucanase-4 (cel61a-1)	346	275	0.883636	1.38248e-80	0.628571	3	247	8	250	PHI:1581	GzOB021	Fusarium_graminearum	unaffected_pathogenicity
MEturquoise	XM_036645447.1	S-(hydroxymethyl)glutathione dehydrogenase (FDH1)	382	381	0.992126	0	0.962963	3	380	2	379	PHI:4616	MoSFA1	Magnaporthe_oryzae	reduced_virulence
MEturquoise	XM_036639546.1	Ammonium transporter 1 (amt1-1)	479	406	1	0	0.995074	73	478	1	406	PHI:2710	MepB	Colletotrichum_gloeosporioides	reduced_virulence
MEturquoise	XM_036632415.1	ADP-ribosylation factor (ARF)	184	181	0.994475	6.23246e-121	0.955556	1	180	1	180	PHI:7009	Arf2	Candida_albicans	reduced_virulence
MEturquoise	XM_036632834.1	putative beta-glucosidase btgE (btgE)	575	541	0.975652	7.95405e-123	0.582168	14	574	16	539	PHI:816	MGG_04582	Magnaporthe_oryzae	reduced_virulence
MEturquoise	XM_036641421.1	Cold-inducible RNA-binding protein (CIRBP)	170	486	0.476471	4.06278e-07	0.626667	4	84	239	424	PHI:12179	MoFHB1_(MGG_01268)	Magnaporthe_oryzae	unaffected_pathogenicity_reduced_virulence
MEturquoise	XM_036636934.1	Glutathione peroxidase-like peroxiredoxin gpx1 (gpx1)	169	172	0.982249	1.15591e-106	0.933735	1	166	1	166	PHI:2153_PHI:2356	MoHyr1_MoHYR1	Magnaporthe_oryzae	reduced_virulence
MEturquoise	XM_036642794.1	Protein transport protein Sec61 subunit beta (SBH1)	137	144	0.744526	5.56364e-33	0.95098	24	125	1	102	PHI:10874_PHI:10925	MoSec61beta_(MGG_03644)_MoSEC61beta_(MGG_03644)	Magnaporthe_oryzae	reduced_virulence
MEturquoise	XM_036632953.1	Secreted beta-glucosidase sun1 (sun1)	438	457	1	9.86644e-140	0.652361	1	437	1	457	PHI:11785	Uvsun1	Ustilaginoidea_virens	reduced_virulence
MEturquoise	XM_036642830.1	Ribosome-associated molecular chaperone SSB1 (SSB1)	599	999	0.627713	2.83987e-29	0.435714	10	385	25	442	PHI:2058	LHS1	Magnaporthe_oryzae	reduced_virulence
MEturquoise	XM_036644236.1	uncharacterized protein (CGCS363_v012387)	690	864	0.663768	4.80617e-58	0.55	1	458	1	530	PHI:3985	FGSG_08844_(Sc_gpi7)	Fusarium_graminearum	unaffected_pathogenicity
MEturquoise	XM_036632131.1	MFS siderochrome iron transporter 1 (MFS1-1-0)	595	604	0.970199	1.91086e-44	0.456229	20	593	5	590	PHI:513	ARN1_(SIT1)	Candida_albicans	unaffected_pathogenicity_reduced_virulence
MEturquoise	XM_036643219.1	FK506-binding protein 2 (fkr-5)	188	143	0.636364	1.03622e-45	0.710526	22	135	22	112	PHI:123527	Fpr2_(EJP70756)	Beauveria_bassiana	reduced_virulence
MEturquoise	XM_036640052.1	NADP-dependent 3-hydroxy acid dehydrogenase (CGCS363_v008203)	272	248	0.959677	4.3282e-55	0.591093	15	261	1	238	PHI:7511	VK055_1961	Klebsiella_pneumoniae	unaffected_pathogenicity
MEturquoise	XM_036634309.1	Endo-1,4-beta-xylanase 1 (XYL1)	228	221	0.99095	7.92808e-103	0.765487	1	225	1	219	PHI:11925	Xyn2	Verticillium_dahliae	unaffected_pathogenicity
MEturquoise	XM_036643268.1	Minor allergen Alt a 7 (ALTA7)	259	204	0.985294	7.83637e-119	0.870647	1	201	1	201	PHI:6455	MoYcp4	Magnaporthe_oryzae	reduced_virulence
MEturquoise	XM_036636079.1	Elongation factor 3 (TEF3)	1056	255	0.847059	1.92488e-12	0.5	452	642	24	239	PHI:9216	VirB_(lmo1747)	Listeria_monocytogenes	reduced_virulence_unaffected_pathogenicity
MEturquoise	XM_036634788.1	Multistep phosphorelay regulator 1 (mpr1)	151	153	0.940397	1.27593e-47	0.725352	4	145	12	149	PHI:4885	MoYpd1p	Magnaporthe_oryzae	loss_of_pathogenicity
MEturquoise	XM_036645489.1	DNA-binding protein HEXBP (HEXBP-1)	187	180	0.941176	1.08778e-14	0.789773	10	185	12	178	PHI:1670	GzCCHC010	Fusarium_graminearum	unaffected_pathogenicity
MEturquoise	XM_036636095.1	D/L-glyceraldehyde reductase (gld1)	329	309	0.860182	7.50048e-56	0.553633	8	290	38	295	PHI:9444	Bbakr1_(XP_008600433.1)	Beauveria_bassiana	unaffected_pathogenicity
MEturquoise	XM_036631888.1	uncharacterized protein (CGCS363_v000039)	373	329	0.829787	5.08519e-06	0.417508	24	306	33	305	PHI:7555	PITG_01131	Phytophthora_infestans	reduced_virulence
MEturquoise	XM_036641497.1	Tubulin alpha chain (TUB1)	455	448	0.995536	0	0.851441	4	454	3	448	PHI:2530	TUB1	Aspergillus_fumigatus	lethal_loss_of_pathogenicity
MEturquoise	XM_036643947.1	Negative cofactor 2 complex subunit beta (ncb2)	139	138	1	4.0781e-82	0.898551	1	138	1	138	PHI:1467	GzCCAAT007	Fusarium_graminearum	unaffected_pathogenicity
MEturquoise	XM_036642367.1	MFS siderochrome iron transporter 1 (MFS2-0)	589	604	0.925297	2.11291e-47	0.463588	17	561	5	554	PHI:513	ARN1_(SIT1)	Candida_albicans	unaffected_pathogenicity_reduced_virulence
MEturquoise	XM_036632996.1	Adenylyl-sulfate kinase (MET14)	211	598	0.933649	2.65045e-64	0.681818	2	198	405	594	PHI:1139	RaxQ	Xanthomonas_oryzae	increased_virulence_(hypervirulence)
MEturquoise	XM_036637789.1	Polysaccharide monooxygenase Cel61a (Cel61a-4)	413	275	0.88	5.03423e-35	0.509804	7	254	16	257	PHI:1581	GzOB021	Fusarium_graminearum	unaffected_pathogenicity
MEturquoise	XM_036642855.1	Protein max (Max)	105	121	0.990476	2.54991e-47	0.836538	1	104	1	103	PHI:1301	GzbHLH002	Fusarium_graminearum	unaffected_pathogenicity
MEturquoise	XM_036632825.1	Zinc finger transcription factor ace1 (ace1)	759	888	0.69482	2.2291e-116	0.53429	5	528	11	627	PHI:11370	SltA_(Afu3g08010)	Aspergillus_fumigatus	reduced_virulence
MEturquoise	XM_036639661.1	Methylsterol monooxygenase (CGCS363_v007812)	309	296	0.97973	1.04814e-153	0.818493	17	308	7	296	PHI:7591	Erg25B	Aspergillus_fumigatus	unaffected_pathogenicity
MEturquoise	XM_036646125.1	putative endo-beta-1,4-glucanase D (eglD-4)	324	229	0.921397	2.27363e-72	0.658879	20	232	17	227	PHI:3378	Plegl1	Pseudopyrenochaeta_lycopersici	unaffected_pathogenicity
MEturquoise	XM_036644019.1	uncharacterized protein (CGCS363_v012170)	225	224	1	5.84198e-150	0.950893	1	224	1	224	PHI:429	ClPLS1	Colletotrichum_lindemuthianum	loss_of_pathogenicity
MEturquoise	XM_036642651.1	L-arabinitol 4-dehydrogenase (ard-1-0)	377	371	0.989218	0	0.855586	11	375	5	371	PHI:2255	Abd1	Parastagonospora_nodorum	unaffected_pathogenicity
MEturquoise	XM_036646555.1	Secondary metabolism regulator LAE1 (CGCS363_v014706)	368	322	0.913043	1.11352e-65	0.565657	69	364	29	322	PHI:10375	LAEA_(MGG_07964)	Magnaporthe_oryzae	unaffected_pathogenicity
MEturquoise	XM_036639215.1	putative endo-beta-1,4-glucanase D (eglD-14)	331	295	0.786441	1.68749e-38	0.53112	1	233	1	232	PHI:3216	MoCDIP4	Magnaporthe_oryzae	effector_(plant_avirulence_determinant)
MEturquoise	XM_036636580.1	Single-stranded TG1-3 DNA-binding protein (tcg1)	375	753	0.237333	3.54473e-08	0.577778	231	319	230	305	PHI:2544	PAB1	Aspergillus_fumigatus	lethal
MEturquoise	XM_036645804.1	uncharacterized protein (CGCS363_v013955)	145	147	1	5.09684e-46	0.628378	1	144	1	147	PHI:10923	PDIG_23520_(Sca)	Penicillium_digitatum	unaffected_pathogenicity_increased_virulence_(hypervirulence)
MEturquoise	XM_036639033.1	Eukaryotic translation initiation factor 3 subunit K (CGCS363_v007184)	234	236	0.987179	8.85118e-117	0.801724	3	233	6	236	PHI:11816	MoOeIF3K	Magnaporthe_oryzae	reduced_virulence
MEturquoise	XM_036642799.1	NAD(P)H-dependent D-xylose reductase XYR1 (XYR1)	324	309	0.916667	1.66152e-46	0.47651	6	302	37	296	PHI:9444	Bbakr1_(XP_008600433.1)	Beauveria_bassiana	unaffected_pathogenicity
MEturquoise	XM_036633158.1	NADH-cytochrome b5 reductase 1 (CBR1-0)	310	313	0.824281	1.2782e-133	0.818533	56	309	56	313	PHI:4914	ZtCBR1	Zymoseptoria_tritici	reduced_virulence
MEturquoise	XM_036644281.1	2-dehydro-3-deoxy-D-gluconate 5-dehydrogenase (kduD-0)	261	253	0.980237	7.18298e-68	0.603922	6	260	6	253	PHI:10587	KduD	Pectobacterium_carotovorum	unaffected_pathogenicity
MEturquoise	XM_036634113.1	uncharacterized protein (CGCS363_v002264)	812	823	1	0	0.789222	1	811	1	823	PHI:1793	GzZC108	Fusarium_graminearum	reduced_virulence
MEturquoise	XM_036634272.1	Endoplasmic reticulum chaperone BiP (grp78)	665	999	0.62406	2.85627e-34	0.438178	14	428	4	454	PHI:2058	LHS1	Magnaporthe_oryzae	reduced_virulence
MEturquoise	XM_036643633.1	Septin-like protein spn3 (CGCS363_v011784)	377	384	0.992042	0	0.957333	1	374	7	381	PHI:6409	FgCdc11	Fusarium_graminearum	reduced_virulence
MEturquoise	XM_036644283.1	D-galacturonate reductase (gar1-0)	313	309	0.888179	6.42122e-53	0.560284	6	283	37	294	PHI:9444	Bbakr1_(XP_008600433.1)	Beauveria_bassiana	unaffected_pathogenicity
MEturquoise	XM_036640089.1	Heat shock 70 kDa protein (CGCS363_v008240)	675	1004	0.583704	2.39637e-23	0.447191	47	440	28	467	PHI:123424	LHS1_(MGG_06648)	Magnaporthe_oryzae	unaffected_pathogenicity
MEturquoise	XM_036644171.1	[PSI+] inducibility protein 3 (PIN3)	270	799	0.214815	1.55585e-06	0.557377	112	169	645	704	PHI:8629	MoAbp1_(MGG_06358)	Magnaporthe_oryzae	reduced_virulence
MEturquoise	XM_036632604.1	6-phosphogluconate dehydrogenase, decarboxylating 2 (GND2)	494	494	1	0	0.921212	1	493	1	494	PHI:9835	Bcpgd	Botrytis_cinerea	reduced_virulence
MEturquoise	XM_036632710.1	Protein disulfide-isomerase (PDI-1)	509	501	0.944112	4.11631e-161	0.686722	13	484	20	492	PHI:9867	Pdi_(UMAG_10156)	Ustilago_maydis	reduced_virulence_unaffected_pathogenicity
MEturquoise	XM_036640095.1	Elongation factor 2 (cot-3)	833	607	0.212521	1.43104e-25	0.574324	18	163	4	132	PHI:11030	BipA	Yersinia_pestis	reduced_virulence
MEturquoise	XM_036645800.1	Solute carrier family 28 member 3 (SLC28A3-0)	644	409	0.982885	1.06548e-18	0.444976	234	633	5	406	PHI:10289	NupC	Staphylococcus_aureus	unaffected_pathogenicity
MEturquoise	XM_036636914.1	Septin-like protein spn4 (CGCS363_v005065)	386	385	1	0	0.987013	1	385	1	385	PHI:6410_PHI:6604	FgCdc12_FaCdc12(FGSG_07380)	Fusarium_graminearum_Fusarium_asiaticum	reduced_virulence
MEturquoise	XM_036645151.1	Allergen Asp f 7-like protein (CGCS363_v013302)	292	360	0.34589	1.81439e-12	0.527778	190	290	254	355	PHI:11414	UMAG_12184	Ustilago_maydis	unaffected_pathogenicity
MEturquoise	XM_036633330.1	Ornithine aminotransferase (otaA)	445	405	0.945679	7.78338e-77	0.558897	39	435	21	403	PHI:3126_PHI:9305	ArgD	Erwinia_amylovora	loss_of_pathogenicity_reduced_virulence_unaffected_pathogenicity
MEturquoise	XM_036632496.1	Calnexin-like protein (CGCS363_v000647)	570	577	0.991228	0	0.84965	5	569	9	577	PHI:2114	Calnexin	Magnaporthe_oryzae	loss_of_pathogenicity
MEturquoise	XM_036636749.1	putative nucleosome assembly protein (CGCS363_v004900)	403	404	1	0	0.887531	1	402	1	404	PHI:123278	MoNap1_(MGG_06924)	Magnaporthe_oryzae	reduced_virulence
MEturquoise	XM_036642694.1	Acetyl-CoA acetyltransferase IA (PACTA)	401	401	1	0	0.907731	1	400	1	401	PHI:5083	MoAcat2	Magnaporthe_oryzae	reduced_virulence
MEturquoise	XM_036636726.1	putative electron transfer flavoprotein subunit alpha (CGCS363_v004877)	346	315	1	1.34942e-86	0.660317	32	343	1	315	PHI:7212	STM14_1003	Salmonella_enterica	reduced_virulence
MEturquoise	XM_036644629.1	Arginase (aga-1)	315	307	0.974603	6.48076e-51	0.51746	1	307	1	290	PHI:10178	RocF_(PXO_RS22625)	Xanthomonas_oryzae	reduced_virulence
MEturquoise	XM_036644210.1	uncharacterized protein (CGCS363_v012361)	280	218	0.582569	2.93415e-07	0.43609	35	159	25	151	PHI:9961	Bim1_(CNAG_02775)	Cryptococcus_neoformans	reduced_virulence
MEturquoise	XM_036641438.1	putative dehydratase NIT22 (CGCS363_v009589)	298	896	0.845638	2.76789e-33	0.505792	34	285	661	893	PHI:2034	MFP1	Magnaporthe_oryzae	reduced_virulence
MEturquoise	XM_036645723.1	L-ornithine N(5)-monooxygenase (SID1)	549	548	1	0	0.889292	1	548	1	548	PHI:4216_PHI:9073	SID1_Sid1	Colletotrichum_graminicola	reduced_virulence
MEturquoise	XM_036644261.1	Vacuolar protein-sorting-associated protein 46 (DID2)	206	206	1	1.80228e-127	0.927184	1	205	1	206	PHI:9097	Fgist1_(FGSG_12578)	Fusarium_graminearum	reduced_virulence
MEturquoise	XM_036644021.1	V-type proton ATPase subunit E (vma-4)	230	226	0.99115	1.01027e-62	0.705357	6	229	3	226	PHI:9703	VMA4	Candida_albicans	loss_of_pathogenicity
MEturquoise	XM_036639159.1	Peroxiredoxin-1 (PRDX1)	216	195	0.984615	1.93005e-90	0.783505	1	194	1	192	PHI:3523	Bx-Prx	Bursaphelenchus_xylophilus	loss_of_pathogenicity
MEturquoise	XM_036643145.1	Fumarylacetoacetate hydrolase domain-containing protein 2-like protein (CGCS363_v011296)	295	304	0.745763	1.74911e-39	0.504386	69	288	80	300	PHI:9188	BB_RS07570_(BB1518)	Bordetella_bronchiseptica	unaffected_pathogenicity
MEturquoise	XM_036638153.1	Oxygen-dependent choline dehydrogenase (betA-4)	645	628	0.953488	7.00579e-34	0.401813	25	639	50	626	PHI:10364	BCIN_03g01540	Botrytis_cinerea	reduced_virulence
MEturquoise	XM_036640823.1	Uracil permease (fur4-1)	568	530	0.839623	2.43352e-64	0.493802	44	519	26	470	PHI:6271	VdThit	Verticillium_dahliae	reduced_virulence
MEturquoise	XM_036639185.1	Endoglucanase cel12A (cel12A)	305	241	0.804979	2.00761e-07	0.414097	32	249	29	222	PHI:6868_PHI:10952	PsXEG1	Phytophthora_sojae	effector_(plant_avirulence_determinant)
MEturquoise	XM_036641650.1	uncharacterized protein (CGCS363_v009801)	559	544	0.923077	2.76615e-166	0.62243	1	516	1	487	PHI:1365	GzC2H025	Fusarium_graminearum	unaffected_pathogenicity
MEturquoise	XM_036632581.1	Sphingolipid long chain base-responsive protein LSP1 (LSP1)	356	330	0.763636	1.74911e-145	0.884921	54	303	36	287	PHI:7058	PilB	Beauveria_bassiana	reduced_virulence
MEturquoise	XM_036643198.1	Alkaline protease 1 (alp1-0)	425	446	0.988789	0	0.741497	5	422	4	444	PHI:5892	FGSG_09382	Fusarium_graminearum	unaffected_pathogenicity
MEturquoise	XM_036638667.1	Guanidinobutyrase (GBU1)	398	306	0.813725	1.16134e-47	0.527972	72	352	34	282	PHI:9150	SpeB	Escherichia_coli	reduced_virulence_unaffected_pathogenicity
MEturquoise	XM_036643614.1	putative pathogenesis-related protein (CGCS363_v011765)	316	336	0.994048	1.05355e-67	0.52819	1	312	1	334	PHI:7144	FvSCP1	Fusarium_verticillioides	reduced_virulence
MEturquoise	XM_036634276.1	Alpha-amylase A type-3 (amy3)	540	675	0.231481	2.65365e-13	0.507143	16	140	175	314	PHI:9246	MalS	Salmonella_enterica	reduced_virulence
MEturquoise	XM_036633650.1	ATP-dependent RNA helicase DBP2 (DBP2)	544	536	0.645221	6.59648e-81	0.585227	126	476	24	365	PHI:11494	CshA_(EF0846)	Enterococcus_faecalis	reduced_virulence
MEturquoise	XM_036641717.1	Dolichol-phosphate mannosyltransferase subunit 1 (Dpm1)	239	327	0.895397	1.96841e-22	0.46729	5	218	9	211	PHI:7950	ArnC	Klebsiella_pneumoniae	unaffected_pathogenicity
MEturquoise	XM_036632688.1	putative hydrolase (CGCS363_v000839)	242	304	0.809917	3.35918e-27	0.535211	18	213	88	292	PHI:9188	BB_RS07570_(BB1518)	Bordetella_bronchiseptica	unaffected_pathogenicity
MEturquoise	XM_036640772.1	Sphingolipid C9-methyltransferase 1 (MT1)	513	513	0.966862	0	0.802419	1	495	1	496	PHI:2408	FgMT1	Fusarium_graminearum	unaffected_pathogenicity
MEturquoise	XM_036645089.1	uncharacterized protein (CGCS363_v013240)	261	258	0.775194	7.35663e-56	0.634615	40	239	40	239	PHI:8804	MrSVP_(EFZ01626)	Metarhizium_robertsii	reduced_virulence
MEturquoise	XM_036642022.1	Acetylxylan esterase 2 (axe-2-0)	280	300	0.721429	1.9901e-30	0.492823	32	233	34	235	PHI:123164_PHI:123165	SsCut1_(SS1G_08104)	Sclerotinia_sclerotiorum	reduced_virulence
MEturquoise	XM_036638669.1	Negative regulator of differentiation 1 (nrd1-0)	792	753	0.405303	5.81837e-09	0.403614	290	610	51	331	PHI:2544	PAB1	Aspergillus_fumigatus	lethal
MEturquoise	XM_036638455.1	Transcription factor steA (steA-1)	684	697	0.982783	0	0.940233	1	657	1	685	PHI:294	CST1	Colletotrichum_lagenaria	loss_of_pathogenicity
MEturquoise	XM_036634531.1	Acyl-CoA ligase sidI (sidI)	575	590	0.965217	0	0.741652	13	567	17	579	PHI:2321	SidI	Aspergillus_fumigatus	reduced_virulence
MEturquoise	XM_036641364.1	Ammonium transporter 1 (amt1-2)	514	482	0.941909	0	0.762637	24	463	5	458	PHI:9532	Mep2_(MAA_05002)	Metarhizium_robertsii	unaffected_pathogenicity
MEturquoise	XM_036645101.1	Uncharacterized protein (CGCS363_v013252)	700	710	1	0	0.819972	5	699	1	710	PHI:123538	BbAcs2_(EJP66218)	Beauveria_bassiana	reduced_virulence
MEturquoise	XM_036638595.1	3-isopropylmalate dehydrogenase (LEU1)	367	366	1	0	0.885246	1	364	1	366	PHI:9353	Leu2A_(MGG_05223)	Magnaporthe_oryzae	reduced_virulence
MEturquoise	XM_036640275.1	Lipase 4 (LIP4-3)	566	550	0.94	1.61076e-124	0.56797	31	560	25	541	PHI:6121	FGSG_03243	Fusarium_graminearum	reduced_virulence
MEturquoise	XM_036634645.1	Aspartate aminotransferase (aspC-0)	465	471	0.574194	8.12591e-06	0.405018	173	439	201	448	PHI:123025	MpaR	Pseudomonas_aeruginosa	reduced_virulence
MEturquoise	XM_036641619.1	putative aldehyde dehydrogenase FUS7 (FUS7-0)	482	493	0.975104	6.81385e-90	0.527835	9	478	1	479	PHI:7788	AldB_(PSPTO_2673)	Pseudomonas_syringae	reduced_virulence
MEturquoise	XM_036645392.1	4-formylbenzenesulfonate dehydrogenase TsaC1/TsaC2 (CGCS363_v013543)	257	249	1	3.80719e-34	0.476562	1	256	1	249	PHI:11551	B0965	Brucella_melitensis	unaffected_pathogenicity
MEturquoise	XM_036644809.1	Protein ERP1 (ERP1)	220	219	0.986364	2.24798e-12	0.459227	2	218	5	218	PHI:12072	SsErv25	Sclerotinia_sclerotiorum	reduced_virulence
MEturquoise	XM_036640789.1	putative 37S ribosomal protein S12 (CGCS363_v008940)	178	182	1	1.6355e-81	0.767196	1	177	1	182	PHI:1599	GzOB039	Fusarium_graminearum	unaffected_pathogenicity
MEturquoise	XM_036636486.1	putative endo-beta-1,4-glucanase D (eglD-11)	515	603	0.943689	7.78773e-123	0.561151	4	489	7	554	PHI:10358	MoAa91_(MGG_06069)	Magnaporthe_oryzae	reduced_virulence
MEturquoise	XM_036640312.1	Mitochondrial carnitine carrier (CRC1)	342	324	0.888889	4.97572e-08	0.494949	52	329	30	317	PHI:4672	AmcA	Aspergillus_fumigatus	unaffected_pathogenicity
MEturquoise	XM_036637523.1	Oxalate decarboxylase OxdC (oxdC-1)	480	455	0.793407	1.96128e-13	0.647383	78	434	71	431	PHI:4508	Ss-odc1	Sclerotinia_sclerotiorum	unaffected_pathogenicity
MEturquoise	XM_036635948.1	Dihydrolipoyllysine-residue acetyltransferase component of pyruvate dehydrogenase complex (CGCS363_v004099)	454	422	0.988152	3.62147e-41	0.472973	34	453	4	420	PHI:7353	OdhB	Staphylococcus_aureus	unaffected_pathogenicity
MEturquoise	XM_036636886.1	Protein disulfide-isomerase erp38 (erp38)	372	501	0.780439	1.57812e-12	0.588235	5	245	19	468	PHI:9867	Pdi_(UMAG_10156)	Ustilago_maydis	reduced_virulence_unaffected_pathogenicity
MEturquoise	XM_036644321.1	Serine/threonine-protein kinase HAL4/SAT4 (SAT4-6)	712	500	0.564	9.30007e-54	0.546875	346	662	213	494	PHI:1180	(Sc_Sat4)	Fusarium_graminearum	reduced_virulence
MEturquoise	XM_036633110.1	Secondary metabolism regulator LAE1 (CGCS363_v001261)	363	322	0.987578	2.71738e-65	0.503086	29	352	3	320	PHI:10375	LAEA_(MGG_07964)	Magnaporthe_oryzae	unaffected_pathogenicity
MEturquoise	XM_036638087.1	Mannitol 2-dehydrogenase (CGCS363_v006238)	506	390	0.684615	4.12014e-14	0.42517	139	404	49	315	PHI:2249_PHI:2270	Mpd1	Parastagonospora_nodorum	unaffected_pathogenicity
MEturquoise	XM_036635521.1	putative aldehyde dehydrogenase-like protein (CGCS363_v003672)	503	493	0.96146	2.35248e-125	0.608787	22	498	8	481	PHI:7788	AldB_(PSPTO_2673)	Pseudomonas_syringae	reduced_virulence
MEturquoise	XM_036635517.1	FAD-linked oxidoreductase chyH (chyH-0)	501	565	0.518962	3.58644e-10	0.404181	24	283	67	347	PHI:716	ZEB1	Fusarium_graminearum	unaffected_pathogenicity
MEturquoise	XM_036643041.1	Neutral protease 2-like protein (CGCS363_v011192)	355	350	0.98	1.55798e-23	0.426593	6	349	7	349	PHI:11715	FocM35_1_(FOIG_01919)	Fusarium_oxysporum	effector_(plant_avirulence_determinant)
MEturquoise	XM_036633840.1	putative oxidoreductase (CGCS363_v001991)	295	309	0.894915	5.85308e-63	0.585185	12	275	38	296	PHI:9444	Bbakr1_(XP_008600433.1)	Beauveria_bassiana	unaffected_pathogenicity
MEturquoise	XM_036642403.1	26S proteasome regulatory subunit rpn11 (rpn11)	335	353	0.656716	6.0714e-38	0.534783	33	252	50	278	PHI:8000	Csn5	Alternaria_alternata	reduced_virulence
MEturquoise	XM_036636598.1	Eukaryotic translation initiation factor 2 subunit alpha (tif211)	312	310	0.990323	0	0.921824	5	310	2	308	PHI:1582	GzOB022	Fusarium_graminearum	unaffected_pathogenicity
MEturquoise	XM_036644282.1	Sorbitol dehydrogenase (SDH-0)	379	371	0.886544	1.19248e-69	0.55132	27	362	44	359	PHI:2255	Abd1	Parastagonospora_nodorum	unaffected_pathogenicity
MEturquoise	XM_036645162.1	Thioredoxin-like protein Clot (CGCS363_v013313)	125	119	0.798319	1.30387e-16	0.635417	27	121	24	118	PHI:489	TRX1	Cryptococcus_neoformans	reduced_virulence
MEturquoise	XM_036646178.1	Branched-chain-amino-acid aminotransferase, cytosolic (BAT2-0)	418	408	0.990196	0	0.888614	22	414	4	407	PHI:9360	Fgbat1/2_(FGSG_09512)	Fusarium_graminearum	unaffected_pathogenicity
MEturquoise	XM_036640956.1	Superoxide-generating NADPH oxidase heavy chain subunit A (noxA-1)	572	573	1	0	0.945993	1	571	1	573	PHI:6640	VdNoxB	Verticillium_dahliae	loss_of_pathogenicity
MEturquoise	XM_036633014.1	Ferric/cupric reductase transmembrane component B (freB-4)	584	582	0.998282	0	0.836489	3	583	2	582	PHI:7741	FreB	Verticillium_dahliae	reduced_virulence
MEturquoise	XM_036639022.1	uncharacterized protein (CGCS363_v007173)	266	278	0.984962	3.16077e-156	0.950382	3	264	17	278	PHI:9407	FIG1_(FGSG_06302)	Fusarium_graminearum	reduced_virulence
MEturquoise	XM_036639025.1	Sec14 cytosolic factor (sec14)	342	257	0.945525	1.20628e-68	0.571984	25	266	9	251	PHI:2841	CnSEC14-2	Cryptococcus_neoformans	unaffected_pathogenicity
MEturquoise	XM_036632929.1	Metacaspase-1 (casA-0)	451	410	1	0	0.71828	1	450	1	410	PHI:11241	MoMca2_(MGG_13530)	Magnaporthe_oryzae	reduced_virulence
MEturquoise	XM_036643364.1	uncharacterized protein (CGCS363_v011515)	331	323	0.996904	1.21849e-115	0.71137	1	325	1	322	PHI:1549_PHI:2385	MYT2	Fusarium_graminearum	unaffected_pathogenicity_reduced_virulence
MEturquoise	XM_036638750.1	Dihydrolipoyl dehydrogenase (CGCS363_v006901)	508	479	0.941545	2.00006e-108	0.600437	44	499	13	463	PHI:6520	LpdA	Legionella_pneumophila	effector_(plant_avirulence_determinant)
MEturquoise	XM_036642343.1	Acetylesterase (aes1-0)	304	416	0.967105	4.20965e-11	0.421875	10	303	119	415	PHI:4010	Plp	Vibrio_anguillarum	unaffected_pathogenicity
MEturquoise	XM_036641460.1	28 kDa ribonucleoprotein (CGCS363_v009611)	786	486	0.368313	4.28661e-12	0.545455	572	742	241	419	PHI:12179	MoFHB1_(MGG_01268)	Magnaporthe_oryzae	unaffected_pathogenicity_reduced_virulence
MEturquoise	XM_036642270.1	O-methyltransferase AMT9 (AMT9)	454	461	0.975771	5.15084e-39	0.443478	10	452	12	438	PHI:1049	CTB2	Cercospora_nicotianae	reduced_virulence
MEturquoise	XM_036642729.1	Dolichyl-diphosphooligosaccharide--protein glycosyltransferase subunit SWP1 (SWP1)	287	275	0.498182	1.68809e-08	0.445255	158	285	139	275	PHI:4890	Orf19.3060	Candida_albicans	unaffected_pathogenicity
MEturquoise	XM_036639648.1	Aspercryptin biosynthesis cluster protein B (atnB-2)	121	104	0.932692	7.48109e-07	0.525253	17	115	7	103	PHI:3388	FVEG_12522	Fusarium_verticillioides	unaffected_pathogenicity
MEturquoise	XM_036644740.1	putative argininosuccinate lyase (argx)	468	467	1	0	0.927195	1	467	1	467	PHI:200	ARG1	Fusarium_oxysporum	reduced_virulence
MEturquoise	XM_036637636.1	Malate synthase, glyoxysomal (acuE)	536	543	0.977612	0	0.832381	8	531	12	536	PHI:365_PHI:2267	MLS1_Mls1	Parastagonospora_nodorum	loss_of_pathogenicity
MEturquoise	XM_036632238.1	uncharacterized protein (CGCS363_v000389)	282	236	0.680851	8.73126e-31	0.432292	82	273	98	232	PHI:1417	GzC2H084	Fusarium_graminearum	unaffected_pathogenicity
MEturquoise	XM_036634756.1	Actin-related protein 3 (arp-3)	440	414	0.966184	2.88491e-70	0.516055	8	427	10	409	PHI:11135	ARP1_(orf19.2641)	Candida_albicans	reduced_virulence
MEturquoise	XM_036640888.1	Acetylxylan esterase (axe1-1)	335	300	0.78	1.42124e-08	0.419355	1	227	1	234	PHI:123164_PHI:123165	SsCut1_(SS1G_08104)	Sclerotinia_sclerotiorum	reduced_virulence
MEturquoise	XM_036639787.1	ABC transporter ATP-binding protein ARB1 (ARB1-0)	624	251	0.776892	2.7274e-06	0.577465	229	599	4	198	PHI:11007	ZnuC	Escherichia_coli	reduced_virulence
MEturquoise	XM_036644322.1	Autophagy-related protein 3 (ATG3)	344	347	1	0	0.883191	1	343	1	347	PHI:9485	Foatg3	Fusarium_oxysporum	reduced_virulence_unaffected_pathogenicity
MEturquoise	XM_036633385.1	Enoyl-CoA hydratase (CGCS363_v001536)	263	290	0.935361	1.31914e-65	0.619433	16	261	44	289	PHI:9517	FgEch1_(FGSG_13111)	Fusarium_graminearum	reduced_virulence
MEturquoise	XM_036640958.1	Glutaryl-CoA dehydrogenase (CGCS363_v009109)	427	445	0.93911	2.09613e-37	0.483333	11	411	29	431	PHI:8928	MoSCAD2_(MGG_08690)	Magnaporthe_oryzae	loss_of_pathogenicity
MEturquoise	XM_036632090.1	ABC transporter 1 (CGCS363_v000241)	1361	1321	0.986374	8.74626e-163	0.479885	36	1359	17	1319	PHI:1018_PHI:2042	ABC3	Magnaporthe_oryzae	loss_of_pathogenicity
MEturquoise	XM_036645054.1	putative flavin carrier protein 3 (FLC3)	765	721	0.993065	0	0.671035	10	764	6	721	PHI:7692	FlcA	Aspergillus_fumigatus	loss_of_pathogenicity
MEturquoise	XM_036634660.1	putative oxidoreductase YkvO (ykvO-0)	276	263	0.908745	9.83663e-10	0.399177	7	220	4	242	PHI:8929	MoSCAD3_(MGG_01180)	Magnaporthe_oryzae	reduced_virulence
MEturquoise	XM_036642253.1	putative D-xylulose reductase A (xdhA-0)	383	362	0.964088	2.18412e-175	0.799427	9	357	14	362	PHI:2256	Xdh1	Parastagonospora_nodorum	unaffected_pathogenicity
MEturquoise	XM_036637226.1	Lipase (LIP-2)	339	351	0.938053	9.37601e-123	0.682927	17	334	15	342	PHI:432_PHI:4212_PHI:4242	FGL1_Fgl1	Fusarium_graminearum	reduced_virulence
MEturquoise	XM_036632945.1	Velvet complex subunit B (VELB)	423	441	0.92517	2.38775e-105	0.584906	32	406	20	427	PHI:4112	MoVELB	Magnaporthe_oryzae	reduced_virulence
MEturquoise	XM_036638231.1	Formyltetrahydrofolate deformylase (purU)	288	212	0.915094	8.65724e-20	0.5	91	281	1	194	PHI:8652	PurN	Escherichia_coli	unaffected_pathogenicity_reduced_virulence
MEturquoise	XM_036641178.1	putative peptidoglycan-N-acetylglucosamine deacetylase (CGCS363_v009329)	256	385	0.851562	2.63391e-44	0.554167	36	253	92	330	PHI:3972	CDA	Colletotrichum_gloeosporioides	unaffected_pathogenicity
MEturquoise	XM_036642735.1	RNA-binding protein 8A-B (rbm8a-b)	174	486	0.494253	7.02131e-07	0.546512	42	127	338	423	PHI:12179	MoFHB1_(MGG_01268)	Magnaporthe_oryzae	unaffected_pathogenicity_reduced_virulence
MEturquoise	XM_036634703.1	High affinity iron permease ftrA (ftrA-2)	369	356	0.980337	5.05207e-138	0.714286	4	360	3	351	PHI:4233	Ftr1	Bipolaris_maydis	reduced_virulence
MEturquoise	XM_036644184.1	Sexual differentiation process protein isp4 (isp4-1)	799	752	0.944149	0	0.691341	23	731	18	727	PHI:2976	CgOPT1	Colletotrichum_gloeosporioides	reduced_virulence
MEturquoise	XM_036638449.1	Plasma membrane ATPase (pma-1-1)	1017	1016	1	0	0.958702	1	1016	1	1016	PHI:4750	ChPMA2	Colletotrichum_higginsianum	loss_of_pathogenicity
MEturquoise	XM_036634584.1	NifU-like protein (CGCS363_v002735)	313	80	0.95	9.2843e-11	0.576923	207	284	5	80	PHI:3348	Nfu	Staphylococcus_aureus	reduced_virulence
MEturquoise	XM_036638226.1	Carbonic anhydrase (CGCS363_v006377)	282	232	0.844828	1.14979e-53	0.626263	69	261	1	196	PHI:12223	MoCA1_(MGG_04611)	Magnaporthe_oryzae	reduced_virulence
MEturquoise	XM_036637828.1	NADP-dependent alcohol dehydrogenase 6 (ADH6-2)	362	346	0.887283	3.86497e-41	0.489028	20	327	10	316	PHI:6517	AdhT	Mycoplasmopsis_agalactiae	reduced_virulence
MEturquoise	XM_036645460.1	L-xylulose reductase (lxrA-0)	285	283	0.982456	1.33742e-29	0.489362	2	281	24	283	PHI:685_PHI:2022	BUF_BUF1	Magnaporthe_oryzae	loss_of_pathogenicity
MEturquoise	XM_036642256.1	GTP-binding protein ypt4 (ypt4)	331	219	0.557078	5.9964e-40	0.712	27	151	8	129	PHI:10571	Rab11A	Toxoplasma_gondii	reduced_virulence
MEturquoise	XM_036641366.1	Protein arginine N-methyltransferase 1 (rmt1)	346	345	1	0	0.910145	1	345	1	345	PHI:2351_PHI:2353	AMT1	Fusarium_graminearum	reduced_virulence
MEturquoise	XM_036632919.1	Flavin carrier protein 2 (CGCS363_v001070)	748	723	0.939142	0	0.68741	14	687	8	686	PHI:7694	FlcC	Aspergillus_fumigatus	loss_of_pathogenicity
MEturquoise	XM_036637068.1	L-xylulose reductase (lxr3-1)	292	266	0.984962	7.1943e-82	0.641577	15	290	4	265	PHI:2269	Mdh1	Parastagonospora_nodorum	unaffected_pathogenicity
MEturquoise	XM_036643276.1	Homoisocitrate dehydrogenase (lys12)	357	364	0.957983	5.64319e-47	0.523035	7	348	6	351	PHI:504	LEU2	Saccharomyces_cerevisiae	reduced_virulence
MEturquoise	XM_036642146.1	Glycerol 2-dehydrogenase (CGCS363_v010297)	301	309	0.890365	1.34446e-54	0.568841	13	280	39	299	PHI:9444	Bbakr1_(XP_008600433.1)	Beauveria_bassiana	unaffected_pathogenicity
MEturquoise	XM_036634602.1	Vacuolar protein sorting-associated protein 29 (vps29)	201	202	0.985075	1.22713e-137	0.959596	1	198	1	198	PHI:6093	FgVps29	Fusarium_graminearum	reduced_virulence
MEturquoise	XM_036645559.1	ADP-ribosylation factor 6 (ARF6)	187	186	1	2.52382e-133	0.978495	1	186	1	186	PHI:9547	Moarf6	Magnaporthe_oryzae	unaffected_pathogenicity
MEturquoise	XM_036642828.1	Eukaryotic translation initiation factor 4E-1 (tif451)	259	368	0.930502	1.42668e-24	0.442231	4	244	93	315	PHI:11629	MoeIF4E3_(MGG_08170)	Magnaporthe_oryzae	reduced_virulence
MEturquoise	XM_036635687.1	FAD-linked oxidoreductase ZEB1 (ZEB1-6)	573	565	0.950442	0	0.635531	29	572	27	563	PHI:716	ZEB1	Fusarium_graminearum	unaffected_pathogenicity
MEturquoise	XM_036638117.1	Short-chain dehydrogenase chyC (chyC-1)	264	341	0.719697	2.00021e-06	0.402778	4	193	29	242	PHI:9041	Fgm9_(FGSG_10989)	Fusarium_graminearum	reduced_virulence
MEturquoise	XM_036643484.1	2-methylisocitrate lyase (CGCS363_v011635)	564	537	0.988827	3.26585e-169	0.626642	30	562	6	536	PHI:261	ICL1	Leptosphaeria_maculans	reduced_virulence
MEturquoise	XM_036634932.1	uncharacterized protein (CGCS363_v003083)	619	1341	0.311793	2.43681e-06	0.374359	193	385	1089	1238	PHI:1198	(Sc_Ssk2/Ssk22)	Fusarium_graminearum	reduced_virulence
MEturquoise	XM_036636865.1	Saccharopine dehydrogenase (CGCS363_v005016)	460	450	0.98	0	0.861678	18	458	10	450	PHI:2519	LYS9	Aspergillus_fumigatus	lethal
MEturquoise	XM_036643960.1	3-beta-hydroxycholanate 3-dehydrogenase (NAD(+)) 2 (CGCS363_v012111)	269	253	0.966543	9.36097e-23	0.477444	6	265	10	250	PHI:10587	KduD	Pectobacterium_carotovorum	unaffected_pathogenicity
MEturquoise	XM_036643739.1	putative aspartic-type endopeptidase OPSB (OPSB-0)	507	394	0.893401	1.28194e-41	0.459391	21	407	37	388	PHI:17	ACP	Candida_tropicalis	reduced_virulence
MEturquoise	XM_036646296.1	Cell division control protein 31 (CDC31)	181	149	0.95302	2.91576e-10	0.477419	18	172	4	145	PHI:2108	CAM	Magnaporthe_oryzae	reduced_virulence_loss_of_pathogenicity
MEturquoise	XM_036633818.1	uncharacterized protein (CGCS363_v001969)	330	355	0.987879	6.83227e-124	0.710526	3	328	11	349	PHI:1515	GzHOMEL009	Fusarium_graminearum	unaffected_pathogenicity
MEturquoise	XM_036632309.1	Inner nuclear membrane protein SRC1 (CGCS363_v000460)	699	681	0.992847	0	0.696756	5	698	6	681	PHI:1453	GzAra001	Fusarium_graminearum	lethal
MEturquoise	XM_036638681.1	putative NADH dehydrogenase (CGCS363_v006832)	508	470	0.899606	7.21449e-41	0.448276	43	499	4	424	PHI:3629	Rv0392c	Mycobacterium_tuberculosis	unaffected_pathogenicity
MEturquoise	XM_036637681.1	Cerato-ulmin (CU)	104	102	0.990385	1.75917e-33	0.666667	1	103	1	100	PHI:458	MHP1	Magnaporthe_oryzae	reduced_virulence
MEturquoise	XM_036644742.1	Zinc finger protein GIS2 (GIS2)	224	236	1	1.72112e-124	0.866109	1	223	1	236	PHI:1663	GzCCHC003	Fusarium_graminearum	unaffected_pathogenicity
MEturquoise	XM_036636659.1	Orotate phosphoribosyltransferase (PYR1)	235	233	0.995708	1.86275e-125	0.857759	1	231	1	232	PHI:5480	MoPyr5	Magnaporthe_oryzae	reduced_virulence
MEturquoise	XM_036635072.1	Endo-1,4-beta-xylanase 1 (xyn1-1)	368	362	0.991713	0	0.813187	5	367	4	362	PHI:2209	Endo-1_4-beta-xylanase_[GH10_family]	Magnaporthe_oryzae	reduced_virulence
MEturquoise	XM_036641519.1	putative sterigmatocystin biosynthesis P450 monooxygenase stcS (stcS-7)	566	373	0.780161	1.80642e-22	0.428571	205	511	76	366	PHI:9266	FUM6	Fusarium_proliferatum	reduced_virulence
MEturquoise	XM_036645405.1	Catechol 1,2-dioxygenase (HQD2-0)	339	245	0.44898	7.27091e-07	0.447154	170	286	91	200	PHI:5406	PcaH	Xanthomonas_campestris	reduced_virulence
MEturquoise	XM_036632339.1	putative alpha-ketoglutarate-dependent sulfonate dioxygenase (CGCS363_v000490)	353	310	0.603226	4.00583e-19	0.47619	155	337	95	281	PHI:9732	MAB_0086	Mycobacteroides_abscessus	reduced_virulence
MEturquoise	XM_036639186.1	UDP-glucose 6-dehydrogenase (sqv-4)	644	468	0.903846	1.01868e-139	0.653333	71	513	1	423	PHI:387	UGD1	Cryptococcus_neoformans	loss_of_pathogenicity
MEturquoise	XM_036632995.1	V-type proton ATPase subunit C (vma5)	394	404	0.826733	1.15179e-34	0.505952	41	361	52	385	PHI:10898	GRA45_(TGGT1_315620)	Toxoplasma_gondii	reduced_virulence
MEturquoise	XM_036632329.1	Fumarylacetoacetate hydrolase domain-containing protein 2-like protein (CGCS363_v000480)	290	304	0.727586	2.8204e-48	0.559633	70	280	89	302	PHI:9188	BB_RS07570_(BB1518)	Bordetella_bronchiseptica	unaffected_pathogenicity
MEturquoise	XM_036632341.1	putative voltage-gated potassium channel subunit beta (KAB1)	349	322	0.956522	5.69461e-36	0.49697	14	334	5	312	PHI:3947	XC_0281	Xanthomonas_campestris	reduced_virulence
MEturquoise	XM_036643911.1	ADP-ribose pyrophosphatase (YSA1)	204	188	0.664894	3.48083e-09	0.437037	16	150	14	138	PHI:10783	PA5176	Pseudomonas_aeruginosa	reduced_virulence
MEturquoise	XM_036640362.1	Aspercryptin biosynthesis cluster-specific transcription regulator atnN (atnN-15)	502	505	0.880478	8.89047e-76	0.524731	3	444	2	442	PHI:1893	GzZC208	Fusarium_graminearum	unaffected_pathogenicity
MEturquoise	XM_036644608.1	Zinc-type alcohol dehydrogenase-like protein (CGCS363_v012759)	352	339	0.59882	1.07897e-17	0.483412	26	225	22	224	PHI:881	MGG_04556	Magnaporthe_oryzae	reduced_virulence
MEturquoise	XM_036633056.1	Oligouridylate-binding protein 1 (UBP1-0)	480	753	0.68125	6.39455e-20	0.429429	49	375	142	461	PHI:2544	PAB1	Aspergillus_fumigatus	lethal
MEturquoise	XM_036637903.1	Minor extracellular protease vpr (vpr-16)	890	875	0.998857	0	0.682432	1	876	1	874	PHI:5900	FGSG_11472	Fusarium_graminearum	unaffected_pathogenicity
MEturquoise	XM_036641291.1	G2/mitotic-specific cyclin-B (nimE)	506	479	0.991649	1.09571e-97	0.577154	1	476	1	475	PHI:11306	Cbc1_(CNE04400)	Cryptococcus_neoformans	loss_of_pathogenicity
MEturquoise	XM_036638999.1	putative mitochondrial carrier (CGCS363_v007150)	305	324	0.95082	6.3892e-24	0.427152	8	297	19	317	PHI:4672	AmcA	Aspergillus_fumigatus	unaffected_pathogenicity
MEturquoise	XM_036632829.1	Dolichyl-phosphate-mannose--protein mannosyltransferase 4 (PMT4)	776	770	0.996104	0	0.890909	6	775	4	770	PHI:9590	Pmt4_(FOXG_00440)	Fusarium_oxysporum	reduced_virulence
MEturquoise	XM_036640565.1	Bifunctional protein GAL10 (CGCS363_v008716)	373	374	0.981283	0	0.805405	1	364	1	367	PHI:1133	Lmepi	Leptosphaeria_maculans	loss_of_pathogenicity
MEturquoise	XM_036634779.1	[Pyruvate dehydrogenase (acetyl-transferring)] kinase (CGCS363_v002930)	438	436	1	0	0.904328	1	437	1	436	PHI:1289	FGSG_04416	Fusarium_graminearum	unaffected_pathogenicity
MEturquoise	XM_036637868.1	Benzoylformate decarboxylase (mdlC-1)	685	591	0.580372	1.51639e-12	0.409449	306	680	196	538	PHI:3604	SpxB	Streptococcus_pneumoniae	increased_virulence_(hypervirulence)
MEturquoise	XM_036636038.1	putative transporter (CGCS363_v004189)	531	545	0.948624	1.97095e-21	0.414914	14	487	8	524	PHI:1555	GzMyb019	Fusarium_graminearum	unaffected_pathogenicity
MEturquoise	XM_036646197.1	Transcriptional activator protein DAL81 (CGCS363_v014348)	733	572	0.961538	0	0.846561	145	707	1	550	PHI:1692	GzZC007	Fusarium_graminearum	unaffected_pathogenicity
MEturquoise	XM_036643382.1	Protein QA-X (qa-x)	326	271	0.856089	1.19381e-32	0.488462	9	265	1	232	PHI:3915	SuhB	Pseudomonas_aeruginosa	loss_of_pathogenicity
MEturquoise	XM_036640839.1	Glucose-6-phosphate isomerase (pgi-1)	554	553	0.998195	0	0.839928	1	553	1	552	PHI:11992	Pgi	Aspergillus_flavus	reduced_virulence
MEturquoise	XM_036634259.1	putative NADP-dependent mannitol dehydrogenase (MTDH-1)	360	266	0.93985	3.66375e-56	0.596078	106	357	15	264	PHI:2269	Mdh1	Parastagonospora_nodorum	unaffected_pathogenicity
MEturquoise	XM_036644719.1	L-rhamnose-1-dehydrogenase (DHG2-1)	271	253	0.964427	5.12594e-36	0.503846	7	266	8	251	PHI:10587	KduD	Pectobacterium_carotovorum	unaffected_pathogenicity
MEturquoise	XM_036632452.1	Eukaryotic translation initiation factor 2 subunit gamma (GCD11)	512	394	0.77665	6.20363e-19	0.430168	85	427	14	319	PHI:10282	TufA	Staphylococcus_aureus	increased_virulence_(hypervirulence)_unaffected_pathogenicity
MEturquoise	XM_036642568.1	Satratoxin biosynthesis SC1 cluster protein 4 (SAT4-4)	457	458	0.930131	1.45471e-143	0.660465	20	443	20	445	PHI:5864	GCD12	Fusarium_graminearum	unaffected_pathogenicity
MEturquoise	XM_036635492.1	Hormone-sensitive lipase (LIPE)	728	784	0.994898	0	0.746173	1	722	1	780	PHI:2025	HDL1	Magnaporthe_oryzae	unaffected_pathogenicity
MEturquoise	XM_036634486.1	Dolichyl-phosphate-mannose--protein mannosyltransferase 2 (PMT2)	739	743	1	0	0.870968	1	738	1	743	PHI:6348_PHI:8233	MoPmt2_MoPmt2_(MGG_07190)	Magnaporthe_oryzae	reduced_virulence
MEturquoise	XM_036641576.1	Eburicol 14-alpha-demethylase (CGCS363_v009727)	502	507	0.986056	0	0.799599	6	500	9	504	PHI:12031	FgCYP51A	Fusarium_graminearum	reduced_virulence
MEturquoise	XM_036637230.1	CAAX prenyl protease 1 (STE24)	455	459	1	0	0.891304	1	454	1	459	PHI:807	MGG_06951	Magnaporthe_oryzae	reduced_virulence
MEturquoise	XM_036634783.1	Sporulation protein kinase pit1 (pit1)	767	774	0.972621	0	0.85809	1	746	17	754	PHI:1267	FGSG_04418	Fusarium_graminearum	unaffected_pathogenicity
MEturquoise	XM_036644672.1	Apoptosis-inducing factor 1 (aif1)	546	454	0.614537	1.43435e-12	0.472603	133	411	2	280	PHI:5192	HMPREF0351_12112_(WxL_locusA)	Enterococcus_faecium	reduced_virulence
MEturquoise	XM_036634243.1	Hydroxyacid-oxoacid transhydrogenase (CGCS363_v002394)	497	883	0.645875	3.14338e-32	0.488024	98	418	493	793	PHI:8932	AdhE	Streptococcus_suis	reduced_virulence
MEturquoise	XM_036638120.1	putative oxidoreductase YteT (yteT-1)	436	722	0.373853	3.48263e-09	0.458824	55	217	435	598	PHI:7817	PA14_23420_(zbdP)	Pseudomonas_aeruginosa	unaffected_pathogenicity
MEturquoise	XM_036633109.1	Secondary metabolism regulator LAE1 (CGCS363_v001260)	355	322	0.962733	1.10106e-59	0.478788	24	353	11	320	PHI:10375	LAEA_(MGG_07964)	Magnaporthe_oryzae	unaffected_pathogenicity
MEturquoise	XM_036644212.1	High affinity iron permease ftrA (ftrA-1)	346	356	0.895954	1.48995e-126	0.751613	1	310	1	309	PHI:4233	Ftr1	Bipolaris_maydis	reduced_virulence
MEturquoise	XM_036637656.1	bZIP transcription factor hapX (hapX)	624	611	0.998363	5.71302e-151	0.644444	42	622	1	610	PHI:1326	GzbZIP008	Fusarium_graminearum	unaffected_pathogenicity
MEturquoise	XM_036644737.1	Transcriptional activator somA (somA)	840	822	0.985401	0	0.793594	15	839	13	822	PHI:8559	SOM1_(VDAG_JR2_Chr1g09120a)	Verticillium_dahliae	loss_of_pathogenicity_reduced_virulence
MEturquoise	XM_036642853.1	Vanillin dehydrogenase (vdh-0)	482	492	0.939834	1.46497e-72	0.512821	26	478	31	481	PHI:3914	Sdh1	Parastagonospora_nodorum	reduced_virulence
MEturquoise	XM_036636178.1	Phospholipase D1 (CGCS363_v004329)	860	836	0.995215	0	0.839713	25	859	5	836	PHI:8925	FgPLD2_(FGSG_01973)	Fusarium_graminearum	unaffected_pathogenicity
MEturquoise	XM_036634622.1	Phenol hydroxylase (PHHY-2)	632	400	0.8975	1.14472e-13	0.385013	15	378	5	363	PHI:7028	UbiI	Escherichia_coli	reduced_virulence
MEturquoise	XM_036633211.1	General alpha-glucoside permease (sut1-0)	677	618	0.936893	0	0.651724	82	620	39	617	PHI:9498	SUT1_(PDIP_54000)	Penicillium_digitatum	reduced_virulence_unaffected_pathogenicity
MEturquoise	XM_036641511.1	Phosphoglucomutase (pgmA)	554	572	0.752708	9.00778e-16	0.443459	1	417	27	452	PHI:3325	PGM	Streptococcus_parauberis	reduced_virulence
MEturquoise	XM_036632284.1	Thioredoxin-like protein 1 (txl1)	326	146	0.69863	4.90609e-19	0.6	1	105	41	142	PHI:11806	SsTrx1	Sclerotinia_sclerotiorum	reduced_virulence
MEturquoise	XM_036637252.1	Homeobox protein HOY1 (HOY1)	617	612	0.995098	0	0.843296	1	613	1	609	PHI:1511	GzHOME009	Fusarium_graminearum	reduced_virulence
MEturquoise	XM_036645803.1	putative rhamnogalacturonase B (rhgB)	446	446	0.843049	7.39548e-17	0.446753	40	379	54	429	PHI:115	PGX1	Bipolaris_zeicola	unaffected_pathogenicity
MEturquoise	XM_036633808.1	Chitin synthase 8 (CHS8-1)	644	668	0.996894	0	0.814815	2	643	24	668	PHI:6119_PHI:6186	BTA1_FgCHS8	Fusarium_graminearum	reduced_virulence
MEturquoise	XM_036637134.1	uncharacterized protein	399	383	0.895561	0	0.858382	50	394	29	371	PHI:3175	MoSnf4	Magnaporthe_oryzae	loss_of_pathogenicity
MEturquoise	XM_036633082.1	uncharacterized protein	878	893	1	0	0.71024	1	877	1	893	PHI:2202_PHI:7327	PdeH_MopdeH	Magnaporthe_oryzae	reduced_virulence_loss_of_pathogenicity
MEturquoise	XM_036643684.1	Beta-glucuronidase (CGCS363_v011835)	540	493	0.941176	4.79055e-12	0.412214	30	526	28	491	PHI:123114	FOIG_15013	Fusarium_oxysporum	increased_virulence_(hypervirulence)
MEturquoise	XM_036641231.1	uncharacterized protein (CGCS363_v009382)	600	520	0.381667	5.49003e-13	0.417391	275	503	171	352	PHI:1057	MTP1	Magnaporthe_oryzae	unaffected_pathogenicity
MEturquoise	XM_036631860.1	Sugar transporter STL1 (STL1-6)	523	534	0.975143	5.3524e-52	0.480989	12	521	15	527	PHI:12013	Fgsp1_(FGSG_05042)	Fusarium_graminearum	reduced_virulence
MEturquoise	XM_036640200.1	Inactive histone-lysine N-methyltransferase 2E (KMT2E)	945	1069	0.195767	2.26942e-07	0.525424	13	416	342	770	PHI:3512	SET3	Candida_albicans	reduced_virulence
MEturquoise	XM_036636300.1	Sulfite reductase [NADPH] subunit beta (sir1)	1535	1530	0.991531	0	0.802743	13	1534	16	1530	PHI:6555	SF	Aspergillus_fumigatus	unaffected_pathogenicity
MEturquoise	XM_036640068.1	Efflux pump aflT (aflT-5)	622	598	0.954849	1.83584e-169	0.637478	43	609	22	592	PHI:544	BCMFS1	Botrytis_cinerea	unaffected_pathogenicity
MEturquoise	XM_036643821.1	Ferric reductase transmembrane component 3 (FRE3)	628	582	0.95189	9.15753e-153	0.612676	62	627	29	582	PHI:7741	FreB	Verticillium_dahliae	reduced_virulence
MEturquoise	XM_036635604.1	Chorismate synthase (aro-2-1)	409	412	0.968215	0	0.856061	1	396	1	388	PHI:7654	AroB	Aspergillus_fumigatus	reduced_virulence
MEturquoise	XM_036641604.1	putative xyloglucan-specific endo-beta-1,4-glucanase A (xgeA-2)	237	249	0.995781	4.87443e-113	0.797468	1	236	13	249	PHI:11176	FoEG1_(FOTG_02663)	Fusarium_oxysporum	unaffected_pathogenicity_reduced_virulence
MEturquoise	XM_036641692.1	Serine/threonine-protein kinase prp4 (prp4)	844	807	1	0	0.728337	1	843	1	807	PHI:1206	(Sp_Prp4)	Fusarium_graminearum	reduced_virulence
MEturquoise	XM_036635988.1	Alpha-1,3-mannosyltransferase MNT3 (MNT3)	492	764	0.544715	7.40683e-16	0.406349	156	423	330	638	PHI:3692	Mnn13	Candida_albicans	unaffected_pathogenicity
MEturquoise	XM_036644926.1	Uncharacterized protein (CGCS363_v013077)	455	490	0.997802	3.2168e-144	0.640404	1	454	1	488	PHI:790	MGG_07259	Magnaporthe_oryzae	reduced_virulence
MEturquoise	XM_036635325.1	Versiconal hemiacetal acetate reductase (vrdA-0)	339	320	1	2.06503e-94	0.640483	12	333	1	320	PHI:419	CSH1	Candida_albicans	reduced_virulence
MEturquoise	XM_036639832.1	Thiamine pathway transporter THI73 (CGCS363_v007983)	506	545	0.897233	1.3512e-24	0.406186	32	485	56	529	PHI:1555	GzMyb019	Fusarium_graminearum	unaffected_pathogenicity
MEturquoise	XM_036633300.1	uncharacterized protein (CGCS363_v001451)	733	797	0.977415	0	0.637975	15	729	17	795	PHI:1892	GzZC207	Fusarium_graminearum	unaffected_pathogenicity
MEturquoise	XM_036640594.1	putative endo-1,3(4)-beta-glucanase (CGCS363_v008745)	753	335	0.802985	1.20889e-45	0.519713	57	327	59	327	PHI:6265	Eng1	Histoplasma_capsulatum	reduced_virulence
MEturquoise	XM_036641999.1	Aryl-alcohol dehydrogenase (xylB-0)	376	376	0.93883	4.01367e-41	0.489071	20	372	20	372	PHI:9519	SsFdh1_(SS1G_10135)	Sclerotinia_sclerotiorum	reduced_virulence
MEturquoise	XM_036636524.1	FAD-dependent monooxygenase OpS4 (CGCS363_v004675)	443	423	0.874704	2.93233e-21	0.388206	5	382	9	378	PHI:8803	FgShyC_(FGSG_03657)	Fusarium_graminearum	unaffected_pathogenicity
MEturquoise	XM_036644082.1	Riboflavin transporter MCH5 (MCH5-0)	514	459	0.949891	1.21937e-63	0.504484	82	510	21	456	PHI:812	MGG_10702	Magnaporthe_oryzae	reduced_virulence
MEturquoise	XM_036643913.1	Sulfite oxidase (SOX)	561	904	0.597148	1.06264e-32	0.465241	151	485	103	462	PHI:7682	Nit1	Fusarium_oxysporum	unaffected_pathogenicity
MEturquoise	XM_036645639.1	Secondary metabolism regulator LAE1 (CGCS363_v013790)	367	322	0.940994	9.22729e-63	0.531148	59	362	19	321	PHI:10375	LAEA_(MGG_07964)	Magnaporthe_oryzae	unaffected_pathogenicity
MEturquoise	XM_036641775.1	putative NADP-dependent mannitol dehydrogenase (CGCS363_v009926)	277	266	0.996241	3.92648e-68	0.612782	15	275	1	265	PHI:2269	Mdh1	Parastagonospora_nodorum	unaffected_pathogenicity
MEturquoise	XM_036641387.1	Protein TOXD (TOXD-2)	355	333	0.570571	4.64736e-15	0.463054	10	208	13	202	PHI:7708	VEDA_05198	Verticillium_dahliae	reduced_virulence_unaffected_pathogenicity_increased_virulence_(hypervirulence)
MEturquoise	XM_036644304.1	Ubiquitin carboxyl-terminal hydrolase 6 (ubp6)	569	1113	0.202109	1.13455e-06	0.491525	444	558	405	509	PHI:6188	Ubp5	Cryptococcus_gattii_vgiii	reduced_virulence
MEturquoise	XM_036638052.1	NAD-dependent epimerase/dehydratase FUM13 (FUM13)	376	357	0.963585	1.03239e-83	0.602305	5	343	1	344	PHI:1047	CTB6	Cercospora_nicotianae	reduced_virulence
MEturquoise	XM_036634135.1	putative alanine aminotransferase (CGCS363_v002286)	486	423	0.952675	2.27282e-25	0.409766	1	463	1	387	PHI:9989	AspC_(PXO_02420)	Xanthomonas_oryzae	reduced_virulence
MEturquoise	XM_036646624.1	putative aryl-alcohol dehydrogenase AAD14 (CGCS363_v014775)	383	388	0.91906	3.70576e-135	0.708215	5	356	3	343	PHI:7768	NorA_(AflE)	Aspergillus_flavus	reduced_virulence
MEturquoise	XM_036636947.1	Imidazoleglycerol-phosphate dehydratase (CGCS363_v005098)	230	225	0.982222	3.91257e-121	0.873303	8	228	4	224	PHI:121	PTH3	Magnaporthe_oryzae	loss_of_pathogenicity
MEturquoise	XM_036641259.1	Cystathionine gamma-synthase (met-7-1)	596	597	0.979866	0	0.71843	5	588	11	591	PHI:11087	MetB_(MN812273)	Alternaria_alternata	loss_of_pathogenicity
MEturquoise	XM_036636729.1	Adenylyl cyclase-associated protein (SRV2)	528	528	0.996212	0	0.920304	1	526	1	523	PHI:10253	CHCAP_(CH63R_04510)	Colletotrichum_higginsianum	reduced_virulence
MEturquoise	XM_036641654.1	Galactokinase (gal1)	527	382	0.806452	1.44356e-14	0.467742	34	516	11	237	PHI:6269	GalK	Escherichia_coli	reduced_virulence
MEturquoise	XM_036633669.1	NAD-specific glutamate dehydrogenase (gdh-1)	1073	1044	1	0	0.999042	20	1063	1	1044	PHI:5450	Gdh2	Colletotrichum_gloeosporioides	reduced_virulence_unaffected_pathogenicity
MEturquoise	XM_036640779.1	LysM domain-containing protein (CGCS363_v008930)	357	375	1	7.05319e-95	0.557895	1	356	1	375	PHI:6831	Vd4LysM	Verticillium_dahliae	effector_(plant_avirulence_determinant)
MEturquoise	XM_036632226.1	FAD-linked oxidoreductase ZEB1 (ZEB1-4)	568	565	0.950442	0	0.678439	33	567	27	563	PHI:716	ZEB1	Fusarium_graminearum	unaffected_pathogenicity
MEturquoise	XM_036637652.1	Acid phosphatase PHO1 (PHO1-1)	470	457	0.984683	0	0.875831	1	451	8	457	PHI:6125_PHI:5716	FGSG_03402_ScOrtholog_PHO11	Fusarium_graminearum	unaffected_pathogenicity
MEturquoise	XM_036634855.1	NADH-ubiquinone oxidoreductase 78 kDa subunit (CGCS363_v003006)	743	905	0.351279	1.91286e-49	0.535581	36	296	4	268	PHI:11247	NuoG	Pseudomonas_aeruginosa	unaffected_pathogenicity
MEturquoise	XM_036637852.1	putative oxidoreductase (CGCS363_v006003)	289	309	0.930796	2.0886e-66	0.603704	12	280	37	301	PHI:9444	Bbakr1_(XP_008600433.1)	Beauveria_bassiana	unaffected_pathogenicity
MEturquoise	XM_036632740.1	uncharacterized protein (CGCS363_v000891)	398	370	0.778378	2.27495e-54	0.560811	1	295	1	288	PHI:123068	MoMAS6_(MGG_00992)	Magnaporthe_oryzae	unaffected_pathogenicity
MEturquoise	XM_036644211.1	Iron transport multicopper oxidase fetC (fetC-1)	605	621	1	0	0.846154	1	604	1	621	PHI:2921_PHI:9075	FET3-2_Fet3-2	Colletotrichum_graminicola	reduced_virulence
MEturquoise	XM_036637313.1	Sophorolipid acetyltransferase (at-0)	220	203	0.901478	2.00271e-46	0.6	30	219	7	189	PHI:3526	LacA	Salmonella_enterica	reduced_virulence
MEturquoise	XM_036643508.1	Protein kinase wis1 (wis1)	672	647	0.989181	0	0.754074	8	662	5	644	PHI:1190	(Sc_Pbs2)	Fusarium_graminearum	reduced_virulence
MEturquoise	XM_036633809.1	Chitin deacetylase (CGCS363_v001960)	448	385	0.963636	0	0.991914	1	371	14	384	PHI:3972	CDA	Colletotrichum_gloeosporioides	unaffected_pathogenicity
MEturquoise	XM_036635638.1	Pectin lyase (PNLA)	381	373	0.967828	3.94848e-122	0.702997	1	366	1	361	PHI:3226	Pnl1	Penicillium_digitatum	reduced_virulence
MEturquoise	XM_036646741.1	uncharacterized protein (CGCS363_v014892)	497	766	0.684105	5.69003e-15	0.385185	115	454	139	537	PHI:5691	FZC86	Magnaporthe_oryzae	unaffected_pathogenicity
MEturquoise	XM_036632725.1	Diacylglycerol O-acyltransferase 2A (DGAT2A)	515	549	0.900971	1.98233e-175	0.681435	50	513	86	548	PHI:7722	BcDGAT2	Botrytis_cinerea	reduced_virulence
MEturquoise	XM_036635873.1	Secondary metabolism regulator LAE1 (CGCS363_v004024)	310	322	0.916129	1.42261e-75	0.570423	22	305	42	322	PHI:10375	LAEA_(MGG_07964)	Magnaporthe_oryzae	unaffected_pathogenicity
MEturquoise	XM_036639129.1	Methylglutaconyl-CoA hydratase (CGCS363_v007280)	339	290	0.952802	2.61509e-34	0.481928	10	332	10	284	PHI:9517	FgEch1_(FGSG_13111)	Fusarium_graminearum	reduced_virulence
MEturquoise	XM_036641389.1	putative MFS-type transporter (CGCS363_v009540)	558	577	0.767025	4.19783e-13	0.396825	55	482	120	508	PHI:6626	CgTpo1_2	Candida_glabrata	reduced_virulence
MEturquoise	XM_036640051.1	Efflux pump FUS6 (FUS6-8)	555	583	0.915315	3.94816e-47	0.462572	5	512	56	563	PHI:1161	MgMfs1	Zymoseptoria_tritici	chemistry_target:_sensitivity_to_chemical_unaffected_pathogenicity
MEturquoise	XM_036636272.1	NADPH--cytochrome P450 reductase (cprA-0)	693	607	0.904762	2.77745e-56	0.450549	65	691	70	607	PHI:8574	CysJ_(Dda3937_00209)	Dickeya_dadantii	reduced_virulence
MEturquoise	XM_036632380.1	Granaticin polyketide synthase putative ketoacyl reductase 2 (CGCS363_v000531)	254	283	0.972441	3.81459e-21	0.464151	7	253	32	283	PHI:685_PHI:2022	BUF_BUF1	Magnaporthe_oryzae	loss_of_pathogenicity
MEturquoise	XM_036641832.1	Aspyridones efflux protein apdF (apdF-17)	449	459	0.91314	8.47123e-35	0.459906	4	413	14	423	PHI:812	MGG_10702	Magnaporthe_oryzae	reduced_virulence
MEturquoise	XM_036643147.1	FAD-dependent monooxygenase OpS4 (OpS4-2)	459	459	0.925926	1.31594e-29	0.423963	33	457	19	427	PHI:112	MAK1	Fusarium_solani	reduced_virulence
MEturquoise	XM_036635498.1	Endoglucanase cel12C (cel12C)	245	249	0.987952	2.11317e-79	0.682927	3	244	4	249	PHI:11176	FoEG1_(FOTG_02663)	Fusarium_oxysporum	unaffected_pathogenicity_reduced_virulence
MEturquoise	XM_036634394.1	putative vacuolar protease A (PEP2)	386	397	0.852332	4.87818e-20	0.414706	36	364	88	390	PHI:697	Ugt51E1	Leptosphaeria_maculans	unaffected_pathogenicity
MEturquoise	XM_036641539.1	Acyltransferase mlcH (mlcH-3)	383	440	0.561358	1.36996e-07	0.413333	1	215	29	225	PHI:3965	XC_1481	Xanthomonas_campestris	reduced_virulence
MEturquoise	XM_036636492.1	uncharacterized protein (CGCS363_v004643)	488	516	0.872951	1.50177e-58	0.464286	37	462	51	477	PHI:12246	AoArc2_(AOL_s00193g74)	Orbilia_oligospora	reduced_virulence
MEturquoise	XM_036635513.1	Acetylornithine aminotransferase (CGCS363_v003664)	472	405	0.940741	4.14962e-95	0.58794	74	466	20	400	PHI:3126_PHI:9305	ArgD	Erwinia_amylovora	loss_of_pathogenicity_reduced_virulence_unaffected_pathogenicity
MEturquoise	XM_036644030.1	Nitrogen regulatory protein areA (AREA)	939	921	1	0	0.960554	1	938	1	921	PHI:6987	CgareA	Colletotrichum_gloeosporioides	reduced_virulence_unaffected_pathogenicity
MEturquoise	XM_036636048.1	putative GPI-anchored cupredoxin (CGCS363_v004199)	269	198	0.742424	2.26545e-22	0.522293	37	184	25	171	PHI:12224	MoPtep1_(MGG_03946)	Magnaporthe_oryzae	effector_(plant_avirulence_determinant)
MEturquoise	XM_036637356.1	Gamma-butyrobetaine dioxygenase (BODG)	538	643	0.682156	3.22044e-100	0.576	158	524	272	633	PHI:774_PHI:792	MGG_09250	Magnaporthe_oryzae	loss_of_pathogenicity_reduced_virulence
MEturquoise	XM_036633370.1	Myo-inositol transporter 2 (itr2)	583	615	0.982847	0	0.755633	9	581	25	596	PHI:538	FRT1	Botrytis_cinerea	unaffected_pathogenicity
MEturquoise	XM_036641340.1	Cysteine desulfurase-like protein ustD (ustD)	405	406	0.995074	5.5838e-146	0.670762	2	400	3	406	PHI:9038	Fgm3_(FGSG_10993)	Fusarium_graminearum	reduced_virulence
MEturquoise	XM_036631990.1	putative glucose transporter rco-3 (rco-3-2)	558	547	0.840502	4.02256e-82	0.561587	59	527	25	473	PHI:4024	MoST1	Magnaporthe_oryzae	unaffected_pathogenicity
MEturquoise	XM_036645606.1	putative D-arabinono-1,4-lactone oxidase (alo-1-1)	544	548	0.976103	0	0.75	3	533	10	542	PHI:11989	MoALO1_(MGG_02689)	Magnaporthe_oryzae	reduced_virulence
MEturquoise	XM_036642313.1	Satratoxin biosynthesis SC1 cluster protein 4 (SAT4-2)	385	631	0.719481	2.96425e-86	0.694245	16	292	97	373	PHI:2165	PTH11	Magnaporthe_oryzae	reduced_virulence
MEturquoise	XM_036643244.1	putative NADP-dependent mannitol dehydrogenase (PIG8)	272	249	0.963855	7.86506e-40	0.517647	19	266	6	245	PHI:11551	B0965	Brucella_melitensis	unaffected_pathogenicity
MEturquoise	XM_036633807.1	putative peptidoglycan-N-acetylglucosamine deacetylase (CGCS363_v001958)	532	568	0.990602	1.28093e-144	0.60312	5	531	7	568	PHI:6391	CDA2	Magnaporthe_oryzae	unaffected_pathogenicity
MEturquoise	XM_036641209.1	putative coatomer subunit alpha (CGCS363_v009360)	1214	511	0.495108	1.84119e-08	0.505051	19	246	258	510	PHI:211_PHI:6806	CaTUP1_Tup1	Candida_albicans	reduced_virulence
MEturquoise	XM_036636711.1	Amino-acid acetyltransferase (CGCS363_v004862)	664	664	0.938253	0	0.643302	38	660	47	660	PHI:743	ARG2	Fusarium_graminearum	reduced_virulence
MEturquoise	XM_036632331.1	Lactose permease (CGCS363_v000482)	530	524	0.954198	7.11169e-119	0.562624	28	528	25	524	PHI:11714	ChHxt6_(XP_018152627)	Colletotrichum_higginsianum	reduced_virulence
MEturquoise	XM_036634829.1	Protein WBSCR14-like protein (CGCS363_v002980)	449	450	0.997773	6.28456e-116	0.636957	1	448	10	446	PHI:1310	GzbHLH011	Fusarium_graminearum	unaffected_pathogenicity
MEturquoise	XM_036643379.1	Quinate dehydrogenase (qa-3-0)	321	268	0.973881	1.06005e-22	0.460481	28	314	5	265	PHI:10287	AroE	Staphylococcus_aureus	unaffected_pathogenicity_increased_virulence_(hypervirulence)
MEturquoise	XM_036641432.1	Dolichyl-diphosphooligosaccharide--protein glycosyltransferase subunit stt3 (stt3)	749	748	1	0	0.927904	1	748	1	748	PHI:7329	STT3	Verticillium_dahliae	reduced_virulence
MEturquoise	XM_036643766.1	snd1 family protein (snd1)	888	885	1	0	0.851351	1	887	1	885	PHI:1530	Gzsnd	Fusarium_graminearum	unaffected_pathogenicity
MEturquoise	XM_036636042.1	Carboxylic acid transporter protein-like protein (CGCS363_v004193)	532	553	0.35443	2.06247e-08	0.418367	77	247	52	247	PHI:3457	PHO84	Cryptococcus_neoformans	reduced_virulence
MEturquoise	XM_036632957.1	Inhibitor of growth protein 3 (ing3)	450	2289	0.122222	5.55626e-06	0.482759	392	446	1671	1725	PHI:187	RUM1	Ustilago_maydis	loss_of_pathogenicity
MEturquoise	XM_036638167.1	Aspartate aminotransferase (aspC-1)	392	423	0.75	5.32924e-19	0.423841	57	350	73	371	PHI:9989	AspC_(PXO_02420)	Xanthomonas_oryzae	reduced_virulence
MEturquoise	XM_036643181.1	Glycylpeptide N-tetradecanoyltransferase (NMT1-1)	562	491	0.99389	1.06987e-148	0.637475	113	561	4	491	PHI:19	NMT	Cryptococcus_neoformans	reduced_virulence
MEturquoise	XM_036638326.1	uncharacterized protein (CGCS363_v006477)	1494	1456	1	6.09246e-133	0.455408	1	1490	1	1456	PHI:2045_PHI:2168	MoCDTF1_MGG_11346	Magnaporthe_oryzae	loss_of_pathogenicity_reduced_virulence
MEturquoise	XM_036643635.1	Sphingosine N-acyltransferase-like protein FUM18 (CGCS363_v011786)	488	368	0.842391	1.44704e-57	0.501475	109	423	25	334	PHI:7879	Cer1_(CNAG_06717)	Cryptococcus_neoformans	reduced_virulence
MEturquoise	XM_036638668.1	Asparagine--tRNA ligase (CGCS363_v006819)	583	563	0.994671	0	0.696864	17	582	4	563	PHI:1595	GzOB035	Fusarium_graminearum	unaffected_pathogenicity
MEturquoise	XM_036643378.1	Quinate permease (qa-y-2)	540	558	0.990741	7.66957e-61	0.467742	4	538	15	556	PHI:11711	ChHxt3_(XP_018156754)	Colletotrichum_higginsianum	unaffected_pathogenicity
MEturquoise	XM_036641014.1	SWI/SNF chromatin-remodeling complex subunit sol1 (sol1-1)	1090	1085	0.998165	0	0.641558	1	1088	1	1083	PHI:1297	GzAT001	Fusarium_graminearum	reduced_virulence
MEturquoise	XM_036645422.1	Delta(24(24(1)))-sterol reductase (sts1-1)	600	596	1	0	0.764321	1	599	1	596	PHI:2728	FgERG4	Fusarium_graminearum	reduced_virulence
MEturquoise	XM_036640146.1	Acetylesterase (aes1-6)	348	416	0.87069	1.833e-06	0.375796	26	328	143	402	PHI:4010	Plp	Vibrio_anguillarum	unaffected_pathogenicity
MEturquoise	XM_036639928.1	Alkaline protease 1 (alp1-4)	419	411	0.914081	1.17371e-93	0.580808	34	416	35	409	PHI:5898	FGSG_03315	Fusarium_graminearum	unaffected_pathogenicity
MEturquoise	XM_036632538.1	Carbamoyl-phosphate synthase arginine-specific large chain (arg4)	1169	1834	0.152267	5.85401e-06	0.398936	233	410	765	946	PHI:123297	DUR1_2	Candida_albicans	reduced_virulence
MEturquoise	XM_036638618.1	Myosin regulatory light chain 1 (rlc1)	311	149	0.818792	8.92015e-08	0.472441	136	259	5	126	PHI:2108	CAM	Magnaporthe_oryzae	reduced_virulence_loss_of_pathogenicity
MEturquoise	XM_036646642.1	Flavin carrier protein 2 (CGCS363_v014793)	734	721	0.998613	0	0.623498	5	733	2	721	PHI:7692	FlcA	Aspergillus_fumigatus	loss_of_pathogenicity
MEturquoise	XM_036645744.1	Cell division control protein 4 (CDC4)	1057	991	0.534813	5.1289e-14	0.645833	408	1026	227	780	PHI:11985	Cdc4_(CNAG_00693)	Cryptococcus_neoformans	loss_of_pathogenicity_increased_virulence_(hypervirulence)
MEturquoise	XM_036634966.1	putative calcium-binding protein (CGCS363_v003117)	200	206	0.96	1.04573e-74	0.742268	7	198	10	203	PHI:3936	Ss-caf1	Sclerotinia_sclerotiorum	loss_of_pathogenicity
MEturquoise	XM_036645631.1	Cys-Gly metallodipeptidase dug1 (dug1-1)	488	443	0.331828	2.81143e-06	0.420732	19	175	6	152	PHI:3477	ArcT	Streptococcus_pneumoniae	reduced_virulence
MEturquoise	XM_036646803.1	uncharacterized protein (CGCS363_v014954)	361	354	0.997175	0	0.813889	1	359	1	353	PHI:5800	Fgsg11385	Fusarium_graminearum	unaffected_pathogenicity
MEturquoise	XM_036637744.1	Benzoate 4-monooxygenase (bphA-1)	509	525	0.937132	4.61536e-64	0.476768	17	493	17	490	PHI:7173	HiC-15	Verticillium_dahliae	reduced_virulence
MEturquoise	XM_036645742.1	L-sorbose 1-dehydrogenase (SDH-1)	589	532	0.979323	5.56908e-52	0.440972	21	588	4	524	PHI:9126	Bab2_0277	Brucella_abortus	reduced_virulence
MEturquoise	XM_036641067.1	Acetylxylan esterase 2 (axe-2-5)	240	300	0.9375	3.19469e-23	0.47234	14	238	12	235	PHI:123164_PHI:123165	SsCut1_(SS1G_08104)	Sclerotinia_sclerotiorum	reduced_virulence
MEturquoise	XM_036639465.1	putative indole-3-pyruvate monooxygenase YUCCA8 (CGCS363_v007616)	609	529	0.410208	4.74492e-10	0.411765	188	400	14	230	PHI:2289	BcBOA2	Botrytis_cinerea	reduced_virulence
MEturquoise	XM_036631988.1	scyllo-inositol 2-dehydrogenase (CGCS363_v000139)	357	334	0.979042	1.20062e-45	0.5	1	338	1	327	PHI:6382	IolG	Legionella_pneumophila	reduced_virulence
MEturquoise	XM_036642655.1	WD repeat-containing protein slp1 (slp1)	602	592	0.568106	7.64829e-86	0.594828	231	572	236	568	PHI:346	CRU1	Ustilago_maydis	reduced_virulence
MEturquoise	XM_036634937.1	Protein dhs-3 (dhs-3)	359	265	0.675472	2.11647e-25	0.538889	86	261	82	260	PHI:2835	RED2	Bipolaris_maydis	reduced_virulence
MEturquoise	XM_036634373.1	Satratoxin biosynthesis SC1 cluster protein 4 (CGCS363_v002524)	408	399	0.992481	2.38755e-171	0.73236	4	407	2	397	PHI:5851	Fgsg05039	Fusarium_graminearum	unaffected_pathogenicity
MEturquoise	XM_036634853.1	NAD/NADP-dependent indole-3-acetaldehyde reductase (CGCS363_v003004)	316	309	0.879747	2.49864e-45	0.533808	26	303	37	302	PHI:9444	Bbakr1_(XP_008600433.1)	Beauveria_bassiana	unaffected_pathogenicity
MEturquoise	XM_036642438.1	ENTH domain-containing protein (CGCS363_v010589)	520	522	0.284615	1.48929e-25	0.630872	22	169	5	150	PHI:11820	ENT2_(C2_01390W)	Candida_albicans	reduced_virulence
MEturquoise	XM_036639515.1	MFS glucose transporter mfs1 (mfs1-4)	506	532	0.982213	3.36225e-58	0.472973	7	503	13	520	PHI:11709	ChHxt1_(XP_018156460)	Colletotrichum_higginsianum	unaffected_pathogenicity
MEturquoise	XM_036644699.1	putative mitochondrial carrier (CGCS363_v012850)	337	677	0.851632	1.74099e-51	0.515723	37	323	363	674	PHI:6612	Mocapn9	Magnaporthe_oryzae	unaffected_pathogenicity_reduced_virulence
MEturquoise	XM_036640002.1	AP-1 complex subunit gamma-1 (APL4)	837	1005	0.842294	1.69279e-83	0.483574	1	705	19	730	PHI:9143	FgAP2beta_(FGSG_00824)	Fusarium_graminearum	reduced_virulence
MEturquoise	XM_036632865.1	Tyrosine-protein phosphatase cdcA (cdcA)	626	629	0.982428	0	0.701258	2	616	20	629	PHI:11249	Cdc14	Bipolaris_maydis	reduced_virulence
MEturquoise	XM_036639838.1	putative fructose-bisphosphate aldolase (CGCS363_v007989)	292	286	0.811644	1.16465e-34	0.54321	5	241	2	233	PHI:6903	FbaA	Staphylococcus_aureus	reduced_virulence
MEturquoise	XM_036634881.1	[Pyruvate dehydrogenase [acetyl-transferring]]-phosphatase 1 (CGCS363_v003032)	560	253	0.703557	5.13175e-17	0.479381	243	430	30	207	PHI:12158	PPM6_(TGGT1_293450)	Toxoplasma_gondii	unaffected_pathogenicity
MEturquoise	XM_036639035.1	T-complex protein 1 subunit zeta (cct6)	545	546	0.370642	5.30249e-09	0.438356	30	231	22	220	PHI:10299	HpHSP60	Helicobacter_pylori	unaffected_pathogenicity
MEturquoise	XM_036645623.1	Lactose permease (CGCS363_v013774)	546	524	0.851145	8.54137e-83	0.54	74	518	52	497	PHI:11714	ChHxt6_(XP_018152627)	Colletotrichum_higginsianum	reduced_virulence
MEturquoise	XM_036639002.1	Receptor-type tyrosine-protein phosphatase O (PTPRO)	525	1211	0.453333	6.02482e-24	0.469466	202	439	610	858	PHI:3594	Ptp2	Cryptococcus_neoformans	reduced_virulence
MEturquoise	XM_036632500.1	WSC domain-containing protein (CGCS363_v000651)	532	476	0.924812	1.00448e-19	0.677647	5	531	60	476	PHI:5185	MoAPX1	Magnaporthe_oryzae	reduced_virulence
MEturquoise	XM_036634431.1	Secondary metabolism regulator LAE1 (CGCS363_v002582)	356	322	0.959627	1.16451e-55	0.52381	31	343	13	321	PHI:10375	LAEA_(MGG_07964)	Magnaporthe_oryzae	unaffected_pathogenicity
MEturquoise	XM_036634188.1	Zinc finger protein with KRAB and SCAN domains 3 (Zkscan3)	432	477	0.946759	1.62267e-145	0.686916	22	430	59	476	PHI:2996	MGG_06507.6	Magnaporthe_oryzae	reduced_virulence
MEturquoise	XM_036638869.1	CMP-sialic acid transporter 2 (CSTLP2)	903	703	0.382646	2.67927e-10	0.394052	165	391	302	570	PHI:6749	UGT1	Cryptococcus_neoformans	loss_of_pathogenicity
MEturquoise	XM_036641354.1	uncharacterized protein (CGCS363_v009505)	278	584	0.960432	6.92476e-32	0.438395	11	277	257	584	PHI:786	MGG_04538	Magnaporthe_oryzae	reduced_virulence
MEturquoise	XM_036638605.1	Protein HOS4 (HOS4)	1563	1620	0.650032	0	0.662963	1	1016	1	1035	PHI:2009	HOS4	Magnaporthe_oryzae	unaffected_pathogenicity
MEturquoise	XM_036640013.1	Phototropin-2 (PHOT2)	787	507	0.203156	1.86595e-25	0.621359	372	474	8	110	PHI:8987	PXO_RS15740	Xanthomonas_oryzae	unaffected_pathogenicity
MEturquoise	XM_036638458.1	Bud site selection protein BUD4 (BUD4)	1522	1709	0.245072	1.12935e-59	0.515957	1103	1475	1361	1685	PHI:124	INT1	Candida_albicans	reduced_virulence
MEturquoise	XM_036642269.1	Cytochrome P450 monooxygenase lolP1 (lolP1-0)	516	569	0.924419	2.07437e-96	0.561224	25	501	25	511	PHI:10272	Abl1_(Lema_T087750.1)	Leptosphaeria_maculans	unaffected_pathogenicity
MEturquoise	XM_036640847.1	Dihydroorotate dehydrogenase (CGCS363_v008998)	501	314	0.165605	5.76545e-06	0.615385	447	498	242	293	PHI:2575_PHI:2596	DHOD	Trypanosoma_cruzi	lethal
MEturquoise	XM_036640830.1	D-arabinitol 2-dehydrogenase (CGCS363_v008981)	298	249	0.975904	2.71504e-35	0.498084	34	293	5	247	PHI:11551	B0965	Brucella_melitensis	unaffected_pathogenicity
MEturquoise	XM_036645712.1	uncharacterized protein (CGCS363_v013863)	986	597	0.968174	3.545e-107	0.534073	374	978	10	587	PHI:1327	GzbZIP009	Fusarium_graminearum	unaffected_pathogenicity
MEturquoise	XM_036639278.1	Glutamyl-tRNA(Gln) amidotransferase subunit A (gatA-5)	455	1834	0.817582	5.71433e-17	0.430348	67	438	72	450	PHI:123297	DUR1_2	Candida_albicans	reduced_virulence
MEturquoise	XM_036633817.1	putative dihydroxy-acid dehydratase (CGCS363_v001968)	634	542	0.99631	0	0.845018	86	627	1	540	PHI:2639	Ilv3B	Aspergillus_fumigatus	unaffected_pathogenicity_reduced_virulence
MEturquoise	XM_036637023.1	Serine/threonine-protein kinase svkA (svkA-1)	631	645	1	0	0.821918	1	630	1	645	PHI:1216	FGSG_07344	Fusarium_graminearum	reduced_virulence
MEturquoise	XM_036635289.1	Alkyltransferase-like protein 1 (atl1)	130	130	0.984615	5.04952e-73	0.851562	1	128	1	128	PHI:1634	GzWing006	Fusarium_graminearum	unaffected_pathogenicity
MEturquoise	XM_036644123.1	15-hydroxyprostaglandin dehydrogenase (CGCS363_v012274)	311	269	0.743494	4.24336e-13	0.457399	3	225	18	217	PHI:5440	ABA4	Magnaporthe_oryzae	reduced_virulence
MEturquoise	XM_036636869.1	Kinesin-like protein KIF1C (KIF1C)	578	496	0.941532	4.1338e-74	0.859873	6	566	17	487	PHI:7358	KLP7	Botrytis_cinerea	reduced_virulence
MEturquoise	XM_036646247.1	G patch domain-containing protein 1 (GPATCH1)	995	290	1	3.62793e-180	0.918367	702	994	1	290	PHI:11581_PHI:123206	Mowhi2_(MGG_11241)	Magnaporthe_oryzae	reduced_virulence
MEturquoise	XM_036642900.1	Actin-related protein 4 (ARP4)	476	414	0.975845	1.19892e-37	0.433265	24	474	10	413	PHI:11135	ARP1_(orf19.2641)	Candida_albicans	reduced_virulence
MEturquoise	XM_036642906.1	RNA polymerase II subunit A C-terminal domain phosphatase SSU72 (SSU72)	266	255	1	1.33556e-154	0.871698	1	265	1	255	PHI:1531_PHI:5700	GzSsu72_ScOrtholog_SSU72	Fusarium_graminearum	unaffected_pathogenicity_lethal
MEturquoise	XM_036633354.1	uncharacterized protein (CGCS363_v001505)	335	319	0.978056	1.74907e-72	0.580838	14	334	7	318	PHI:5019	MoPEX11C	Magnaporthe_oryzae	unaffected_pathogenicity_reduced_virulence
MEturquoise	XM_036633298.1	Sterol uptake control protein 2 (CGCS363_v001449)	483	518	0.453668	3.80495e-19	0.422764	6	217	58	292	PHI:5667	FZC66	Magnaporthe_oryzae	unaffected_pathogenicity
MEturquoise	XM_036637259.1	Aurofusarin cluster transcription factor aurR2 (aurR2-1)	732	712	0.949454	0	0.707386	7	701	14	685	PHI:1763	GzZC078	Fusarium_graminearum	unaffected_pathogenicity
MEturquoise	XM_036640485.1	uncharacterized protein (CGCS363_v008636)	274	290	0.80292	3.02452e-23	0.446809	19	238	17	244	PHI:1105	FOXG_08661	Fusarium_oxysporum	unaffected_pathogenicity
MEturquoise	XM_036643730.1	G2-specific protein kinase nim-1 (nim-1)	719	715	1	0	0.804613	1	718	1	715	PHI:1236	FGSG_09408	Fusarium_graminearum	lethal
MEturquoise	XM_036645531.1	U1 snRNP-associated protein usp106 (usp106)	269	279	0.942652	4.13781e-119	0.78327	1	250	1	263	PHI:2526	LUC7	Aspergillus_fumigatus	lethal
MEturquoise	XM_036635599.1	Bifunctional nitrilase/nitrile hydratase NIT4A (NIT4A)	445	368	0.282609	7.65464e-08	0.485981	121	224	82	185	PHI:143	CHT	Microdochium_sorghi	unaffected_pathogenicity
MEturquoise	XM_036632747.1	Beta-lactamase domain-containing protein 2 (lact-2-1)	400	504	0.505	2.11213e-12	0.448598	1	202	29	230	PHI:6506	ClbP	Escherichia_coli	reduced_virulence
MEturquoise	XM_036641094.1	Neutral alpha-glucosidase C (GANC)	873	1061	0.660939	4.89807e-29	0.394389	151	727	308	868	PHI:526_PHI:1071	GAS1_Gas1	Ustilago_maydis	reduced_virulence_loss_of_pathogenicity
MEturquoise	XM_036632613.1	Fusarisetin A cluster transcription factor fsa6 (fsa6-1)	841	850	0.978597	0	0.789222	1	823	1	814	PHI:1920	GzZC235	Fusarium_graminearum	unaffected_pathogenicity
MEturquoise	XM_036638459.1	1-(5-phosphoribosyl)-5-[(5-phosphoribosylamino)methylideneamino] imidazole-4-carboxamide isomerase (his-7)	259	252	0.629344	1.44129e-07	0.469512	79	241	77	232	PHI:10701	HisF_(A1S_3245)	Acinetobacter_baumannii	reduced_virulence_unaffected_pathogenicity
MEturquoise	XM_036637393.1	Glucosidase 2 subunit alpha (gls2)	1025	980	0.952041	0	0.810638	8	941	5	937	PHI:6739	MoGls2	Magnaporthe_oryzae	reduced_virulence
MEturquoise	XM_036633180.1	Zinc finger protein 511 (ZNF511)	268	258	0.996124	2.78745e-97	0.675182	1	266	1	257	PHI:1383	GzC2H046	Fusarium_graminearum	unaffected_pathogenicity
MEturquoise	XM_036638461.1	Chromatin structure-remodeling complex subunit snf21 (snf21)	1445	1119	0.467382	4.15e-144	0.648148	536	1064	169	691	PHI:10379	Isw2	Verticillium_dahliae	reduced_virulence
MEturquoise	XM_036637519.1	putative isochorismatase family protein YddQ (yddQ-1)	196	162	0.808642	6.16397e-09	0.481481	23	153	3	133	PHI:123429	SaxB_(XCC2363)	Xanthomonas_campestris	reduced_virulence
MEturquoise	XM_036643639.1	Acyl-CoA ligase SID4 (SID4)	620	590	0.971186	5.13517e-121	0.52057	13	614	5	577	PHI:2321	SidI	Aspergillus_fumigatus	reduced_virulence
MEturquoise	XM_036646457.1	putative dihydroxy-acid dehydratase (CGCS363_v014608)	613	542	1	0	0.821033	73	612	1	542	PHI:2639	Ilv3B	Aspergillus_fumigatus	unaffected_pathogenicity_reduced_virulence
MEturquoise	XM_036635818.1	15-hydroxyprostaglandin dehydrogenase (CGCS363_v003969)	321	283	0.731449	5.33145e-17	0.461207	9	239	29	235	PHI:685_PHI:2022	BUF_BUF1	Magnaporthe_oryzae	loss_of_pathogenicity
MEturquoise	XM_036642996.1	G1/S-specific cyclin CCN1 (CCN1)	404	427	0.586634	1.04931e-69	0.639344	55	291	67	310	PHI:3024	Cln1	Cryptococcus_neoformans	unaffected_pathogenicity
MEturquoise	XM_036646639.1	FAD-linked oxidoreductase ZEB1 (ZEB1-3)	572	565	0.961062	0	0.71639	28	570	20	562	PHI:716	ZEB1	Fusarium_graminearum	unaffected_pathogenicity
MEturquoise	XM_036639101.1	putative glycosidase crf1 (crf1-1)	377	391	0.721485	2.91571e-54	0.548951	5	276	9	276	PHI:11358	Crh1_(Bcin01g06010)	Botrytis_cinerea	effector_(plant_avirulence_determinant)
MEturquoise	XM_036638342.1	Translocation protein sec63 (sec63)	700	521	0.165067	2.38511e-08	0.539326	95	183	394	479	PHI:5236	Dnj1	Fusarium_oxysporum	reduced_virulence
MEturquoise	XM_036634617.1	Autophagy-related protein 18 (ATG18)	466	469	0.991471	0	0.830189	1	462	1	465	PHI:2084	Moatg18	Magnaporthe_oryzae	reduced_virulence
MEturquoise	XM_036636394.1	Pre-mRNA-splicing factor cef-1 (cef-1)	778	778	1	0	0.872914	1	777	1	778	PHI:1551	GzMyb015	Fusarium_graminearum	unaffected_pathogenicity
MEturquoise	XM_036642205.1	putative protein disulfide-isomerase (CGCS363_v010356)	482	501	0.682635	1.58904e-12	0.482906	27	254	24	481	PHI:9867	Pdi_(UMAG_10156)	Ustilago_maydis	reduced_virulence_unaffected_pathogenicity
MEturquoise	XM_036632529.1	Replication factor C subunit 2 (RFC2)	382	654	0.596859	7.45172e-13	0.449153	11	238	222	436	PHI:1685	GzRad003	Fusarium_graminearum	unaffected_pathogenicity
MEturquoise	XM_036634655.1	Ribosomal protein arginine N-methyltransferase rmt3 (rmt3-1)	541	516	0.992248	0	0.707224	15	540	5	516	PHI:2352_PHI:2354	AMT2	Fusarium_graminearum	unaffected_pathogenicity_reduced_virulence
MEturquoise	XM_036635515.1	Secondary metabolism regulator LAE1 (CGCS363_v003666)	382	322	0.959627	8.19179e-60	0.515823	63	377	13	321	PHI:10375	LAEA_(MGG_07964)	Magnaporthe_oryzae	unaffected_pathogenicity
MEturquoise	XM_036640827.1	Sugar transporter STL1 (CGCS363_v008978)	516	532	0.875969	8.59912e-58	0.512605	20	471	25	485	PHI:11709	ChHxt1_(XP_018156460)	Colletotrichum_higginsianum	unaffected_pathogenicity
MEturquoise	XM_036644271.1	Regulator of cytoskeleton and endocytosis (CGCS363_v012422)	466	354	0.782486	9.66825e-11	0.62963	102	464	50	353	PHI:123495	AoRvs167_(AOL_s00075g198)	Orbilia_oligospora	loss_of_pathogenicity
MEturquoise	XM_036646075.1	Peroxisomal (S)-2-hydroxy-acid oxidase GLO5 (GLO5)	393	391	0.984655	2.39629e-179	0.787013	9	392	7	391	PHI:8645	FgLDHL1_(FGSG_00145)	Fusarium_graminearum	reduced_virulence
MEturquoise	XM_036639991.1	ERAD-associated E3 ubiquitin-protein ligase HRD1 (HRD1)	798	750	0.493734	3.14156e-60	0.531915	2	395	14	381	PHI:9205	Hrd1_(UMAG_00542)	Ustilago_maydis	unaffected_pathogenicity
MEturquoise	XM_036640190.1	3-phytase A (PHYA)	508	551	0.822835	1.32022e-66	0.518018	73	490	85	516	PHI:3236	Aph1	Cryptococcus_neoformans	reduced_virulence
MEturquoise	XM_036636678.1	Cullin-1 (CUL1)	769	797	0.890767	4.95274e-82	0.497275	84	768	95	797	PHI:1639	GzWing011	Fusarium_graminearum	unaffected_pathogenicity
MEturquoise	XM_036642892.1	Cysteine synthase 2 (cys-12)	455	534	0.738462	2.46883e-42	0.539589	90	425	10	325	PHI:6556	MecA	Aspergillus_fumigatus	unaffected_pathogenicity_reduced_virulence
MEturquoise	XM_036643838.1	Secondary metabolism regulator LAE1 (CGCS363_v011989)	338	322	0.953416	2.89338e-74	0.55205	17	332	15	321	PHI:10375	LAEA_(MGG_07964)	Magnaporthe_oryzae	unaffected_pathogenicity
MEturquoise	XM_036632338.1	putative transporter (CGCS363_v000489)	538	545	0.914498	3.36063e-132	0.606855	46	537	56	545	PHI:1555	GzMyb019	Fusarium_graminearum	unaffected_pathogenicity
MEturquoise	XM_036634824.1	Protein transport protein SEC31 (SEC31)	1269	1263	1	0	0.648912	1	1268	1	1263	PHI:2527	SEC31	Aspergillus_fumigatus	lethal_loss_of_pathogenicity
MEturquoise	XM_036640887.1	Beta-glucuronidase (CGCS363_v009038)	605	493	0.997972	6.29636e-16	0.399261	7	528	2	493	PHI:123114	FOIG_15013	Fusarium_oxysporum	increased_virulence_(hypervirulence)
MEturquoise	XM_036640206.1	Vacuolar protein sorting-associated protein 17 (vps17)	606	610	1	0	0.806139	1	605	1	610	PHI:6094	FgVps17	Fusarium_graminearum	reduced_virulence
MEturquoise	XM_036636582.1	uncharacterized protein (CGCS363_v004733)	867	938	0.898501	2.38484e-171	0.563725	1	779	1	785	PHI:891	MGG_01748	Magnaporthe_oryzae	reduced_virulence
MEturquoise	XM_036639281.1	uncharacterized protein (CGCS363_v007432)	364	377	0.906593	5.42601e-40	0.476879	34	363	44	377	PHI:5866	Fgsg03237	Fusarium_graminearum	unaffected_pathogenicity
MEturquoise	XM_036640109.1	uncharacterized protein (CGCS363_v008260)	329	300	0.990881	5.29636e-59	0.512048	1	326	1	290	PHI:123064	FlbE_(EJP69751)	Beauveria_bassiana	unaffected_pathogenicity
MEturquoise	XM_036644739.1	U5 small nuclear ribonucleoprotein 40 kDa protein (SNRNP40)	356	607	0.817416	8.16775e-12	0.481061	44	334	282	580	PHI:4475	MoTup1	Magnaporthe_oryzae	loss_of_pathogenicity
MEturquoise	XM_036631926.1	putative sterigmatocystin biosynthesis P450 monooxygenase STCB (stcB-1)	490	485	0.995876	0	0.795876	2	486	3	485	PHI:6331	VdCYP1	Verticillium_dahliae	loss_of_pathogenicity
MEturquoise	XM_036639934.1	3-oxoacyl-[acyl-carrier-protein]	1066	1013	0.759131	5.41805e-21	0.345036	249	899	62	830	PHI:1902	GzZC217	Fusarium_graminearum	unaffected_pathogenicity
MEturquoise	XM_036632888.1	putative oxidoreductase (CGCS363_v001039)	298	249	0.967871	5.08283e-38	0.52439	52	292	5	245	PHI:5271	FabG1	Ralstonia_solanacearum	lethal
MEturquoise	XM_036637121.1	Aromatic amino acid aminotransferase (CGCS363_v005272)	628	440	0.752273	4.8336e-21	0.364629	131	587	78	408	PHI:3028	Vatr2	Clavibacter_michiganensis	reduced_virulence
MEturquoise	XM_036635439.1	putative aminotransferase (CGCS363_v003590)	426	423	0.535211	2.48908e-21	0.472574	37	264	43	258	PHI:9989	AspC_(PXO_02420)	Xanthomonas_oryzae	reduced_virulence
MEturquoise	XM_036646381.1	putative NADP-dependent mannitol dehydrogenase (CGCS363_v014532)	300	266	0.943609	2.7644e-35	0.498054	45	298	15	265	PHI:2269	Mdh1	Parastagonospora_nodorum	unaffected_pathogenicity
MEturquoise	XM_036633276.1	mRNA-capping enzyme subunit alpha (rnp-2)	384	388	0.974227	0	0.78836	9	381	5	382	PHI:1585	GzOB025	Fusarium_graminearum	unaffected_pathogenicity
MEturquoise	XM_036633501.1	putative 1-aminocyclopropane-1-carboxylate deaminase (CGCS363_v001652)	347	345	1	0	0.930636	1	346	1	345	PHI:8670	ACC_deaminase_(VDAG_10392)	Verticillium_dahliae	reduced_virulence_increased_virulence_(hypervirulence)
MEturquoise	XM_036639478.1	Sterol 3-beta-glucosyltransferase (CGCS363_v007629)	1456	1563	0.962912	0	0.750336	16	1417	64	1513	PHI:2087	Moatg26	Magnaporthe_oryzae	unaffected_pathogenicity
MEturquoise	XM_036635113.1	Transcription factor lepE (lepB-5)	847	705	0.713475	3.64775e-44	0.444643	94	620	6	508	PHI:1857	GzZC172	Fusarium_graminearum	unaffected_pathogenicity
MEturquoise	XM_036643541.1	Secondary metabolism regulator LAE1 (CGCS363_v011692)	501	322	0.906832	2.39302e-96	0.633562	66	357	5	296	PHI:10375	LAEA_(MGG_07964)	Magnaporthe_oryzae	unaffected_pathogenicity
MEturquoise	XM_036642656.1	Acyl-CoA-binding domain-containing protein 5 (ACBP5)	762	1578	0.353018	5.62084e-08	0.450704	84	352	244	543	PHI:6969	Cokel2	Colletotrichum_orbiculare	reduced_virulence
MEturquoise	XM_036644046.1	Secondary metabolism regulator LAE1 (CGCS363_v012197)	361	322	0.913043	2.63475e-83	0.585859	62	358	29	322	PHI:10375	LAEA_(MGG_07964)	Magnaporthe_oryzae	unaffected_pathogenicity
MEturquoise	XM_036635504.1	Autophagy-related protein 27 (ATG27)	343	354	0.982507	1.80369e-107	0.608333	6	342	12	354	PHI:2088	Moatg27	Magnaporthe_oryzae	unaffected_pathogenicity
MEturquoise	XM_036643786.1	3-hydroxyphenylacetate 6-hydroxylase (phacB-0)	518	510	0.333333	1.64508e-17	0.488235	315	481	317	486	PHI:438	BcBOT1_(CND5)	Botrytis_cinerea	reduced_virulence
MEturquoise	XM_036640067.1	Aurofusarin cluster transcription factor aurR2 (aurR2-2)	770	773	0.924675	0	0.748281	20	731	23	727	PHI:1757	GzZC072	Fusarium_graminearum	unaffected_pathogenicity
MEturquoise	XM_036644930.1	Sterol 3-beta-glucosyltransferase UGT80A2 (UGT80A2-1)	639	914	0.677621	1.66816e-10	0.576577	19	453	93	607	PHI:243	CHIP6	Colletotrichum_gloeosporioides	reduced_virulence
MEturquoise	XM_036639741.1	Dehydrogenase citC (citC-4)	605	532	0.996241	7.57994e-73	0.485569	28	603	3	532	PHI:9126	Bab2_0277	Brucella_abortus	reduced_virulence
MEturquoise	XM_036634701.1	Protein phosphatase 2C-like protein 4 (CGCS363_v002852)	540	662	0.998148	0	0.774021	1	539	108	662	PHI:11121	Pct6_(FOXG_07912)	Fusarium_oxysporum	reduced_virulence
MEturquoise	XM_036640120.1	Protein pyrABCN (pyrABCN)	2232	471	0.798301	2.65721e-110	0.623472	7	414	58	433	PHI:11593	MoCpa1_(MGG_01743)	Magnaporthe_oryzae	reduced_virulence
MEturquoise	XM_036635023.1	Cholinesterase (BCHE-1)	524	486	0.806584	1.58582e-52	0.488318	54	472	48	439	PHI:9144	FgAP2sigma_(FGSG_02015)	Fusarium_graminearum	reduced_virulence
MEturquoise	XM_036646147.1	Protein lsb5 (lsb5)	435	717	0.331034	2.37485e-09	0.5125	9	152	11	164	PHI:6183	FgVps27	Fusarium_graminearum	reduced_virulence
MEturquoise	XM_036633363.1	Beta-xylosidase (xynB-1)	538	548	0.981752	1.92833e-111	0.55292	4	525	2	539	PHI:9236	CdPpiB_(CD630_00330)	Clostridioides_difficile	increased_virulence_(hypervirulence)
MEturquoise	XM_036645707.1	UDP-galactose transporter (gms1-0)	481	703	0.848233	1.75135e-66	0.495495	2	409	174	567	PHI:6749	UGT1	Cryptococcus_neoformans	loss_of_pathogenicity
MEturquoise	XM_036646765.1	3-ketoacyl-CoA thiolase 2 (CGCS363_v014916)	419	359	0.997214	1.95879e-129	0.665768	49	418	1	358	PHI:598	THIOL	Leptosphaeria_maculans	reduced_virulence
MEturquoise	XM_036637899.1	Beta-glucosidase 1B (BGL1B-2)	493	496	0.995968	0	0.8583	1	490	2	495	PHI:11603	VmGlu2	Valsa_mali	reduced_virulence_increased_virulence_(hypervirulence)
MEturquoise	XM_036639620.1	High-affinity glucose transporter (CGCS363_v007771)	557	520	0.971154	2.32964e-66	0.468401	26	555	5	509	PHI:2968	Hxs1	Cryptococcus_neoformans	reduced_virulence
MEturquoise	XM_036633665.1	Tip elongation aberrant protein Tea4 (tea4)	969	812	0.846233	2.04265e-27	0.639456	1	966	142	810	PHI:2180	MoTea4	Magnaporthe_oryzae	loss_of_pathogenicity
MEturquoise	XM_036633585.1	Quinate permease (qutD-7)	532	534	0.93985	6.65853e-41	0.446184	27	526	24	506	PHI:12013	Fgsp1_(FGSG_05042)	Fusarium_graminearum	reduced_virulence
MEturquoise	XM_036638429.1	Beta-1,2-xylosyltransferase 1 (CXT1-4)	622	694	0.909968	1.29005e-57	0.44	43	608	121	662	PHI:2822	Cxt1p	Cryptococcus_neoformans	reduced_virulence
MEturquoise	XM_036641893.1	putative sterigmatocystin biosynthesis P450 monooxygenase stcS (stcS-6)	533	373	0.565684	2.46854e-15	0.452915	266	486	154	364	PHI:9266	FUM6	Fusarium_proliferatum	reduced_virulence
MEturquoise	XM_036639740.1	uncharacterized protein (CGCS363_v007891)	369	391	0.883469	3.66984e-26	0.435159	6	331	3	346	PHI:5822	Fgsg01989	Fusarium_graminearum	unaffected_pathogenicity
MEturquoise	XM_036637045.1	Aminodeoxychorismate synthase (ABZ1)	841	824	0.994055	1.43123e-145	0.505119	3	838	27	820	PHI:178	PabaA	Aspergillus_fumigatus	reduced_virulence
MEturquoise	XM_036634954.1	Peptidyl-prolyl cis-trans isomerase-like 3 (CYP10)	167	163	0.946108	4.52691e-42	0.601266	2	159	4	155	PHI:6206	BbCypC	Beauveria_bassiana	unaffected_pathogenicity
MEturquoise	XM_036646456.1	Uronate dehydrogenase (udh)	258	280	0.821705	2.38865e-23	0.46789	32	243	65	277	PHI:5268	Uge3	Aspergillus_nidulans	increased_virulence_(hypervirulence)
MEturquoise	XM_036639896.1	ATP-dependent Clp protease proteolytic subunit (clpP)	259	208	0.927885	1.63789e-73	0.74	44	243	11	203	PHI:10726	ClpP	Xanthomonas_campestris	reduced_virulence
MEturquoise	XM_036638147.1	Acid alpha-amylase (AMYA)	531	675	0.416296	7.61018e-25	0.419929	26	225	185	465	PHI:9246	MalS	Salmonella_enterica	reduced_virulence
MEturquoise	XM_036632340.1	Alpha-glucosidase (mal1)	586	698	0.887372	5.83243e-66	0.443649	23	542	185	675	PHI:9816	TreS	Ralstonia_solanacearum	reduced_virulence
MEturquoise	XM_036641890.1	Endo-1,4-beta-xylanase 1 (xyn1-3)	413	439	0.881356	1.84314e-144	0.71978	7	370	9	369	PHI:10255	VmXyl1	Valsa_mali	reduced_virulence
MEturquoise	XM_036638192.1	Secondary metabolism regulator LAE1 (CGCS363_v006343)	312	322	0.923077	9.83202e-55	0.517241	1	288	35	321	PHI:10375	LAEA_(MGG_07964)	Magnaporthe_oryzae	unaffected_pathogenicity
MEturquoise	XM_036642119.1	N-alpha-acetyltransferase 16, NatA auxiliary subunit (Naa16)	730	978	0.528767	3.39215e-07	0.382353	49	434	144	522	PHI:10890	Spy_(TGGT1_273500)	Toxoplasma_gondii	unaffected_pathogenicity
MEturquoise	XM_036643673.1	L-arabinose-responsive transcription regulator ARA1 (ARA1-0)	630	707	0.819048	3.51176e-15	0.671053	1	629	2	707	PHI:5635	FZC40	Magnaporthe_oryzae	unaffected_pathogenicity
MEturquoise	XM_036643169.1	Threonine dehydratase (CGCS363_v011320)	582	634	0.948454	0	0.866426	28	579	70	621	PHI:3257	MoIlv1	Magnaporthe_oryzae	reduced_virulence
MEturquoise	XM_036643242.1	Oligopeptide transporter 2 (OPT2-0)	875	752	0.803191	4.16368e-86	0.48	104	719	64	667	PHI:2976	CgOPT1	Colletotrichum_gloeosporioides	reduced_virulence
MEturquoise	XM_036640215.1	Mitochondrial division protein 1 (mdv1)	658	661	0.992436	0	0.859091	9	657	6	661	PHI:6135_PHI:6636	PEF1_MoMdv1	Magnaporthe_oryzae	reduced_virulence
MEturquoise	XM_036638568.1	Dihydrofolate reductase (DYR)	211	192	0.971564	1.27208e-33	0.514151	5	209	6	191	PHI:10653	Dfr1	Candida_albicans	reduced_virulence
MEturquoise	XM_036644721.1	putative transcriptional regulatory protein (CGCS363_v012872)	839	849	0.96702	0	0.8	44	834	22	842	PHI:1753	GzZC068	Fusarium_graminearum	unaffected_pathogenicity
MEturquoise	XM_036637361.1	Ceramide glucosyltransferase (GCS1-1)	526	525	1	0	0.99619	1	525	1	525	PHI:9254	CgGCS	Colletotrichum_gloeosporioides	loss_of_pathogenicity_reduced_virulence
MEturquoise	XM_036644616.1	Superoxide dismutase (CGCS363_v012767)	218	234	0.908257	1.90281e-67	0.655	6	203	29	222	PHI:410	SOD2	Cryptococcus_neoformans	loss_of_pathogenicity
MEturquoise	XM_036640635.1	Transcription factor yanR (yanR)	657	663	0.989346	0	0.823976	7	656	29	662	PHI:734_PHI:11289_PHI:12111	FOW2_Fow2	Fusarium_oxysporum	loss_of_pathogenicity_reduced_virulence
MEturquoise	XM_036635095.1	Hypoxia up-regulated protein 1 (hyou1)	1024	1004	0.99707	0	0.725	1	1021	1	987	PHI:123424	LHS1_(MGG_06648)	Magnaporthe_oryzae	unaffected_pathogenicity
MEturquoise	XM_036636647.1	SNF2 family domain-containing protein (CGCS363_v004798)	1119	1387	0.3521	1.90718e-18	0.607692	469	1091	692	1382	PHI:123148	Ino80	Candida_albicans	reduced_virulence
MEturquoise	XM_036632631.1	phosphoribosylaminoimidazole carboxylase (ADE2)	608	571	0.992995	8.23041e-171	0.623762	6	606	5	571	PHI:501	ADE2	Saccharomyces_cerevisiae	reduced_virulence
MEturquoise	XM_036633343.1	3-ketodihydrosphingosine reductase gsl-3 (gsl-3)	347	250	0.912	5.01014e-12	0.437751	35	281	11	238	PHI:6957	GigX5	Xanthomonas_oryzae	increased_virulence_(hypervirulence)

## Sheet: Table S5
Table S5 Idendification of SCRPs in C. siamense
Gene ID	Annotation	Signal Peptide Percentage	Signal Peptide Position	Cysteine Percentage	Protein Length (AA)	Transmembrane Domain Numbers	EffectorP* Prediction
XM_036642209.1	Uncharacterized protein	0.999758	pos: 27-28	6.52	92	0	Cytoplasmic effector
XM_036641229.1	CFEM domain protein	0.999751	pos: 17-18	8.6	93	0	Apoplastic effector
XM_036638029.1	Uncharacterized protein	0.999657	pos: 18-19	10.64	94	0	Apoplastic/cytoplasmic effector
XM_036637681.1	Uncharacterized protein	0.999782	pos: 17-18	7.69	104	0	Apoplastic effector
XM_036643348.1	Uncharacterized protein	0.999704	pos: 19-20	6.6	106	0	Cytoplasmic/apoplastic effector
XM_036639193.1	Uncharacterized protein	0.999739	pos: 20-21	7.02	114	0	Cytoplasmic/apoplastic effector
XM_036640169.1	Uncharacterized protein	0.999807	pos: 19-20	6.14	114	0	Apoplastic effector
XM_036637148.1	Uncharacterized protein	0.999579	pos: 20-21	6.9	116	0	Apoplastic/cytoplasmic effector
XM_036646398.1	Uncharacterized protein	0.999672	pos: 16-17	3.42	117	0	Apoplastic effector
XM_036635708.1	Uncharacterized protein	0.999768	pos: 17-18	11.48	122	0	Apoplastic/cytoplasmic effector
XM_036646562.1	Uncharacterized protein	0.999757	pos: 16-17	5.97	134	0	Apoplastic effector
XM_036635590.1	Uncharacterized protein	0.999738	pos: 21-22	5.04	139	0	Apoplastic effector
XM_036642444.1	Rodlet protein	0.999752	pos: 32-33	5.76	139	0	Apoplastic effector
XM_036645100.1	Clock-controlled protein 6	0.999714	pos: 16-17	3.55	141	0	Non-effector
XM_036632123.1	Uncharacterized protein	0.999755	pos: 25-26	5.33	150	0	Apoplastic effector
XM_036646058.1	Uncharacterized protein	0.999733	pos: 26-27	3.51	171	0	Apoplastic effector
XM_036632494.1	Uncharacterized protein	0.999773	pos: 18-19	4.19	191	0	Non-effector
XM_036646582.1	CFEM domain protein	0.999678	pos: 20-21	5.13	195	0	Non-effector
XM_036639630.1	Uncharacterized protein	0.999748	pos: 16-17	4.08	196	0	Non-effector
XM_036645089.1	Uncharacterized protein	0.999609	pos: 20-21	3.07	261	0	Non-effector
XM_036640173.1	Uncharacterized protein	0.99966	pos: 20-21	4.43	271	0	Apoplastic effector
XM_036635887.1	Uncharacterized protein	0.999756	pos: 24-25	5	320	0	Apoplastic effector
XM_036640888.1	Acetylxylan esterase	0.999717	pos: 24-25	5.97	335	0	Apoplastic effector
XM_036640779.1	LysM domain-containing protein	0.99949	pos: 21-22	4.48	357	0	Apoplastic effector
*The predicted SCRPs were predicted using software EffectorP v3.0

## Sheet: Table S6
Table S6 Correlation of expreesion level between SCRPs and mango genes
SCRPs Genes	Mango Genes	Correlation	P-value	Regulation	Annotation of Mango Genes
XM_036632123.1	XM_044645846.1	0.948804	2.54103e-06	postive	xyloglucan glycosyltransferase 4
XM_036632123.1	XM_044605043.1	-0.931071	1.09067e-05	negative	serine/threonine-protein kinase-like protein ACR4
XM_036632123.1	XM_044618394.1	0.929006	1.25971e-05	postive	protein SSUH2 homolog
XM_036632123.1	XM_044646852.1	-0.920274	2.21639e-05	negative	uncharacterized LOC123223609 , transcript variant X2
XM_036632123.1	XM_044641346.1	0.908976	4.21687e-05	postive	SRSF protein kinase 2
XM_036632123.1	XM_044627691.1	0.894351	8.66032e-05	postive	sorting nexin 2A-like
XM_036632123.1	XM_044620628.1	-0.887115	0.000119104	negative	probable calcium-binding protein CML13
XM_036632123.1	XM_044634806.1	0.885053	0.00012992	postive	protein WUSCHEL-like
XM_036632123.1	XM_044619279.1	0.884671	0.000132003	postive	protein NODULATION SIGNALING PATHWAY 2-like
XM_036632123.1	XM_044640088.1	-0.876213	0.000185289	negative	probable WRKY transcription factor 65 , transcript variant X2
XM_036632494.1	XM_044629009.1	-0.991282	3.90901e-10	negative	protein POST-ILLUMINATION CHLOROPHYLL FLUORESCENCE INCREASE, chloroplastic , transcript variant X2
XM_036632494.1	XR_006500741.1	-0.986186	3.87032e-09	negative	uncharacterized LOC123208263 , transcript variant X1, ncRNA
XM_036632494.1	XR_006501113.1	-0.986058	4.053e-09	negative	ABC transporter G family member 37-like , transcript variant X2, misc_RNA
XM_036632494.1	XM_044620547.1	-0.984067	7.87356e-09	negative	protein NONRESPONDING TO OXYLIPINS 2, mitochondrial-like , transcript variant X2
XM_036632494.1	XR_006501229.1	-0.98305	1.07098e-08	negative	cysteine synthase 1-like , transcript variant X1, misc_RNA
XM_036632494.1	XM_044655826.1	-0.982797	1.15281e-08	negative	protein translocase subunit SECA2, chloroplastic , transcript variant X1
XM_036632494.1	XM_044624136.1	-0.981212	1.78665e-08	negative	uncharacterized LOC123206864
XM_036632494.1	XM_044631423.1	-0.980529	2.13329e-08	negative	receptor-like protein 14 , transcript variant X1
XM_036632494.1	XM_044607211.1	-0.980513	2.14207e-08	negative	probable LRR receptor-like serine/threonine-protein kinase At2g24230
XM_036632494.1	XM_044651817.1	-0.979775	2.57601e-08	negative	leucine-rich repeat protein 2-like
XM_036635590.1	XM_044651338.1	0.963899	4.54496e-07	postive	subtilisin-like protease SBT4.15
XM_036635590.1	XM_044614669.1	0.946799	3.06878e-06	postive	high mobility group B protein 2-like , transcript variant X1
XM_036635590.1	XM_044629290.1	0.936471	7.32078e-06	postive	uncharacterized LOC123210804 , transcript variant X3
XM_036635590.1	XM_044626646.1	0.936353	7.38766e-06	postive	uncharacterized LOC123208940
XM_036635590.1	XR_006496900.1	0.931546	1.0545e-05	postive	uncharacterized LOC123192569 , transcript variant X2, misc_RNA
XM_036635590.1	XM_044620290.1	0.929505	1.21712e-05	postive	uncharacterized LOC123203843 , transcript variant X1
XM_036635590.1	XM_044622585.1	0.921675	2.03325e-05	postive	NAC domain-containing protein 104-like
XM_036635590.1	XM_044605077.1	-0.918124	2.52246e-05	negative	AT-hook motif nuclear-localized protein 15-like
XM_036635590.1	XM_044641567.1	0.917792	2.57259e-05	postive	receptor kinase-like protein Xa21
XM_036635590.1	XM_044637694.1	0.916375	2.79516e-05	postive	ADP,ATP carrier protein 1, mitochondrial-like
XM_036635708.1	XM_044649687.1	-0.907046	4.66762e-05	negative	ABC transporter G family member 39-like , transcript variant X2
XM_036635708.1	XM_044612539.1	-0.888815	0.000110726	negative	E3 ubiquitin protein ligase RIN2-like , transcript variant X1
XM_036635708.1	XM_044621659.1	-0.87963	0.000162056	negative	uncharacterized LOC123204853 , transcript variant X3
XM_036635708.1	XM_044618560.1	-0.869168	0.000241378	negative	uncharacterized LOC123202604 , transcript variant X2
XM_036635708.1	XM_044640054.1	-0.867882	0.000252899	negative	transcription factor bHLH162-like , transcript variant X4
XM_036635708.1	XM_044624391.1	-0.862735	0.0003034	negative	caltractin-like , transcript variant X2
XM_036635708.1	XM_044617761.1	0.86176	0.000313795	postive	uncharacterized LOC123202039
XM_036635708.1	XM_044652041.1	0.846295	0.000518885	postive	uncharacterized LOC123227285 , transcript variant X3
XM_036635708.1	XR_006499264.1	-0.840959	0.000609636	negative	protein ALTERED SEED GERMINATION 2-like , transcript variant X7, misc_RNA
XM_036635708.1	XM_044649147.1	-0.837542	0.000673892	negative	protein SOSEKI 5-like , transcript variant X2
XM_036635887.1	XM_044638619.1	-0.933717	9.00874e-06	negative	F-box/kelch-repeat protein OR23
XM_036635887.1	XM_044608925.1	0.927111	1.43239e-05	postive	uncharacterized LOC123195275
XM_036635887.1	XM_044611024.1	-0.924169	1.73699e-05	negative	NF-X1-type zinc finger protein NFXL1
XM_036635887.1	XM_044613689.1	0.920691	2.16061e-05	postive	probable calcium-binding protein CML41
XM_036635887.1	XM_044604751.1	0.91737	2.63731e-05	postive	ethylene-responsive transcription factor WRI1-like
XM_036635887.1	XM_044620566.1	0.916053	2.84793e-05	postive	uncharacterized LOC123204031
XM_036635887.1	XM_044604925.1	0.915256	2.98163e-05	postive	dolichyl-diphosphooligosaccharide--protein glycosyltransferase subunit 4A-like
XM_036635887.1	XM_044604544.1	0.912889	3.40788e-05	postive	polyubiquitin 8-like
XM_036635887.1	XM_044655661.1	0.911115	3.75798e-05	postive	adenine phosphoribosyltransferase 1, chloroplastic-like , transcript variant X1
XM_036635887.1	XM_044614620.1	0.911037	3.77385e-05	postive	geranylgeranyl pyrophosphate synthase, chloroplastic-like
XM_036637148.1	XM_044634876.1	0.921424	2.06524e-05	postive	GTPase-activating protein GYP7-like
XM_036637148.1	XM_044612296.1	0.911716	3.6363e-05	postive	dehydration-responsive element-binding protein 1A-like
XM_036637148.1	XM_044616348.1	0.899664	6.75287e-05	postive	pleiotropic drug resistance protein 1-like , transcript variant X5
XM_036637148.1	XM_044652457.1	0.895848	8.08468e-05	postive	disease resistance protein RGA2-like
XM_036637148.1	XM_044618147.1	-0.893836	8.86532e-05	negative	PH, RCC1 and FYVE domains-containing protein 1-like , transcript variant X3
XM_036637148.1	XM_044650093.1	0.879378	0.00016369	postive	squalene monooxygenase SE1-like
XM_036637148.1	XM_044643972.1	-0.870346	0.000231176	negative	uncharacterized LOC123221203 , transcript variant X1
XM_036637148.1	XM_044654098.1	-0.869573	0.000237828	negative	B3 domain-containing protein Os07g0563300-like , transcript variant X2
XM_036637148.1	XR_006505018.1	0.861154	0.000320386	postive	uncharacterized LOC123230139 , transcript variant X2, ncRNA
XM_036637148.1	XM_044610113.1	-0.857953	0.000357049	negative	protein AE7
XM_036637681.1	XM_044632979.1	0.951613	1.92551e-06	postive	auxin-induced protein 15A-like
XM_036637681.1	XM_044636516.1	0.905827	4.97137e-05	postive	transcription factor JUNGBRUNNEN 1-like , transcript variant X1
XM_036637681.1	XM_044642094.1	-0.892373	9.46916e-05	negative	uncharacterized LOC123220077 , transcript variant X2
XM_036637681.1	XM_044612204.1	0.891014	0.000100588	postive	malonyl-CoA:anthocyanidin 5-O-glucoside-6''-O-malonyltransferase-like
XM_036637681.1	XM_044640136.1	0.886448	0.000122522	postive	DNA-dependent metalloprotease WSS1-like , transcript variant X2
XM_036637681.1	XM_044648232.1	-0.883115	0.00014077	negative	GDP-mannose transporter GONST1-like , transcript variant X4
XM_036637681.1	XM_044647385.1	-0.882777	0.000142734	negative	UTP:RNA uridylyltransferase 1-like , transcript variant X2
XM_036637681.1	XM_044614639.1	-0.882628	0.000143602	negative	zinc finger CCCH domain-containing protein 48-like , transcript variant X1
XM_036637681.1	XM_044604822.1	-0.881907	0.000147881	negative	65-kDa microtubule-associated protein 5
XM_036637681.1	XM_044634107.1	0.879648	0.000161937	postive	beta-glucosidase 13-like
XM_036638029.1	XM_044656356.1	0.950776	2.09495e-06	postive	uncharacterized LOC123230188 , transcript variant X2
XM_036638029.1	XM_044641652.1	0.947147	2.97123e-06	postive	putative RING-H2 finger protein ATL61
XM_036638029.1	XM_044610929.1	0.9452	3.54881e-06	postive	uncharacterized LOC123196803
XM_036638029.1	XM_044606901.1	0.935157	8.09202e-06	postive	FCS-Like Zinc finger 10 , transcript variant X5
XM_036638029.1	XM_044625680.1	0.932923	9.54866e-06	postive	uncharacterized LOC123208290 , transcript variant X5
XM_036638029.1	XM_044641419.1	0.923364	1.82863e-05	postive	auxin-responsive protein SAUR78-like
XM_036638029.1	XM_044632979.1	0.92157	2.04659e-05	postive	auxin-induced protein 15A-like
XM_036638029.1	XM_044654822.1	-0.917559	2.60824e-05	negative	protein ESSENTIAL FOR POTEXVIRUS ACCUMULATION 1-like , transcript variant X2
XM_036638029.1	XM_044649670.1	-0.916644	2.75185e-05	negative	uncharacterized LOC123225582 , transcript variant X20
XM_036638029.1	XM_044612750.1	0.913403	3.31147e-05	postive	transcription factor MYB92-like
XM_036639193.1	XR_006501569.1	0.9366	7.2487e-06	postive	uncharacterized LOC123212601 , ncRNA
XM_036639193.1	XM_044632979.1	0.933384	9.23214e-06	postive	auxin-induced protein 15A-like
XM_036639193.1	XM_044640709.1	-0.931783	1.03677e-05	negative	putative disease resistance protein RGA1 , transcript variant X8
XM_036639193.1	XM_044621181.1	0.931762	1.03835e-05	postive	LEAF RUST 10 DISEASE-RESISTANCE LOCUS RECEPTOR-LIKE PROTEIN KINASE-like 2.3
XM_036639193.1	XM_044642067.1	0.931392	1.06609e-05	postive	ELMO domain-containing protein A-like , transcript variant X1
XM_036639193.1	XM_044655671.1	0.928027	1.34672e-05	postive	aspartate aminotransferase, mitochondrial-like
XM_036639193.1	XM_044617257.1	0.92708	1.43535e-05	postive	uncharacterized LOC123201670
XM_036639193.1	XM_044614620.1	0.922983	1.87326e-05	postive	geranylgeranyl pyrophosphate synthase, chloroplastic-like
XM_036639193.1	XM_044636516.1	0.921784	2.01955e-05	postive	transcription factor JUNGBRUNNEN 1-like , transcript variant X1
XM_036639193.1	XM_044616181.1	-0.92074	2.15408e-05	negative	eukaryotic translation initiation factor-like , transcript variant X2
XM_036639630.1	XM_044631145.1	0.961985	5.86572e-07	postive	U-box domain-containing protein 19-like
XM_036639630.1	XM_044605093.1	0.955098	1.33291e-06	postive	heat shock cognate 70 kDa protein 2-like
XM_036639630.1	XM_044646434.1	0.955041	1.34123e-06	postive	putative glucose-6-phosphate 1-epimerase , transcript variant X2
XM_036639630.1	XM_044653932.1	-0.953624	1.56255e-06	negative	E3 ubiquitin-protein ligase APD2-like , transcript variant X1
XM_036639630.1	XR_006504561.1	0.948615	2.58749e-06	postive	CTD nuclear envelope phosphatase 1 homolog , transcript variant X2, misc_RNA
XM_036639630.1	XM_044613929.1	0.9463	3.21253e-06	postive	probable leucine-rich repeat receptor-like protein kinase At1g68400
XM_036639630.1	XM_044648957.1	0.944601	3.74314e-06	postive	NDR1/HIN1-like protein 13
XM_036639630.1	XM_044643668.1	-0.943669	4.06241e-06	negative	NADH dehydrogenase [ubiquinone] 1 alpha subcomplex subunit 8-B-like , transcript variant X1
XM_036639630.1	XM_044607181.1	0.939585	5.72451e-06	postive	coiled-coil domain-containing protein 93 , transcript variant X2
XM_036639630.1	XM_044645610.1	0.939491	5.76812e-06	postive	MYB-like transcription factor EOBII
XM_036640169.1	XR_006501955.1	0.915069	3.01373e-05	postive	uncharacterized LOC123215128 , ncRNA
XM_036640169.1	XM_044612591.1	-0.913519	3.28998e-05	negative	cyclic nucleotide-gated ion channel 1-like
XM_036640169.1	XM_044617808.1	0.906916	4.69925e-05	postive	myb family transcription factor PHL7-like , transcript variant X1
XM_036640169.1	XM_044604528.1	-0.906713	4.749e-05	negative	galactoside 2-alpha-L-fucosyltransferase-like
XM_036640169.1	XM_044621341.1	-0.900028	6.63537e-05	negative	transcription factor BIM1-like , transcript variant X2
XM_036640169.1	XM_044632282.1	-0.897626	7.44087e-05	negative	uncharacterized protein At2g02148 , transcript variant X1
XM_036640169.1	XM_044653015.1	-0.897321	7.54847e-05	negative	squalene synthase 2-like , transcript variant X3
XM_036640169.1	XR_006501224.1	0.894396	8.64234e-05	postive	uncharacterized LOC123210163 , transcript variant X1, misc_RNA
XM_036640169.1	XM_044621101.1	-0.893189	9.12883e-05	negative	uncharacterized LOC123204445 , transcript variant X2
XM_036640169.1	XR_006499193.1	-0.891172	9.98876e-05	negative	uncharacterized LOC123203108 , ncRNA
XM_036640173.1	XR_006501496.1	-0.965745	3.50658e-07	negative	mitochondrial fission protein ELM1-like , transcript variant X3, misc_RNA
XM_036640173.1	XM_044608950.1	-0.962477	5.50004e-07	negative	uncharacterized LOC123195287 , transcript variant X1
XM_036640173.1	XM_044617018.1	-0.959198	8.31563e-07	negative	zinc finger protein CONSTANS-LIKE 4-like , transcript variant X1
XM_036640173.1	XM_044637769.1	-0.958541	8.99685e-07	negative	rust resistance kinase Lr10-like
XM_036640173.1	XM_044654048.1	-0.958366	9.18572e-07	negative	UDP-rhamnose/UDP-galactose transporter 6-like
XM_036640173.1	XM_044656258.1	0.956677	1.11738e-06	postive	patatin-like protein 2
XM_036640173.1	XM_044652833.1	-0.956181	1.18194e-06	negative	general transcription and DNA repair factor IIH subunit TFB5-like
XM_036640173.1	XM_044622510.1	0.954324	1.44983e-06	postive	extensin-like
XM_036640173.1	XM_044653231.1	-0.953769	1.53869e-06	negative	polyprenol reductase 2-like , transcript variant X1
XM_036640173.1	XM_044655708.1	-0.953429	1.59528e-06	negative	F-box/kelch-repeat protein At5g42350-like , transcript variant X1
XM_036640779.1	XM_044641681.1	0.936751	7.16456e-06	postive	phospholipase A1-IIgamma-like
XM_036640779.1	XM_044604925.1	0.914286	3.1509e-05	postive	dolichyl-diphosphooligosaccharide--protein glycosyltransferase subunit 4A-like
XM_036640779.1	XM_044608925.1	0.911578	3.66398e-05	postive	uncharacterized LOC123195275
XM_036640779.1	XM_044634107.1	0.90425	5.38708e-05	postive	beta-glucosidase 13-like
XM_036640779.1	XM_044637578.1	-0.903075	5.71415e-05	negative	uncharacterized LOC123216919 , transcript variant X1
XM_036640779.1	XM_044624829.1	0.902086	6.00128e-05	postive	uncharacterized LOC123207426 , transcript variant X3
XM_036640779.1	XM_044632703.1	-0.902079	6.00337e-05	negative	protein NUCLEAR FUSION DEFECTIVE 4-like
XM_036640779.1	XM_044638224.1	0.901186	6.27243e-05	postive	protein transport protein Sec61 subunit gamma-like , transcript variant X1
XM_036640779.1	XM_044647694.1	0.900407	6.51484e-05	postive	transcription factor MYB14-like
XM_036640779.1	XM_044625068.1	-0.896807	7.73232e-05	negative	ethylene-responsive transcription factor ERF011-like
XM_036640888.1	XM_044651121.1	-0.967706	2.62014e-07	negative	alpha/beta hydrolase domain-containing protein 17C-like , transcript variant X2
XM_036640888.1	XM_044608084.1	-0.962448	5.5214e-07	negative	RNA-dependent RNA polymerase 6-like , transcript variant X3
XM_036640888.1	XM_044605254.1	0.95977	7.75618e-07	postive	chalcone--flavanone isomerase
XM_036640888.1	XM_044642389.1	-0.958225	9.33959e-07	negative	transcription factor UNE12-like
XM_036640888.1	XM_044646544.1	-0.958024	9.56357e-07	negative	uncharacterized LOC123223383 , transcript variant X1
XM_036640888.1	XM_044621920.1	-0.957449	1.02269e-06	negative	uncharacterized LOC123205104 , transcript variant X4
XM_036640888.1	XM_044632047.1	0.957448	1.02285e-06	postive	uncharacterized protein At4g22758-like
XM_036640888.1	XM_044608767.1	-0.956282	1.16849e-06	negative	F-box protein At5g49610-like , transcript variant X2
XM_036640888.1	XM_044626600.1	-0.955326	1.29994e-06	negative	D-xylose-proton symporter-like 2
XM_036640888.1	XM_044656004.1	0.955312	1.30191e-06	postive	uncharacterized LOC123229948
XM_036641229.1	XM_044621591.1	0.948012	2.74e-06	postive	ribosomal RNA small subunit methyltransferase H-like , transcript variant X1
XM_036641229.1	XM_044623839.1	0.945742	3.37989e-06	postive	ADP-ribosylation factor 1-like
XM_036641229.1	XM_044632263.1	0.945535	3.44344e-06	postive	pinin-like , transcript variant X2
XM_036641229.1	XM_044607051.1	0.945201	3.54852e-06	postive	probable 3-hydroxyisobutyrate dehydrogenase-like 1, mitochondrial , transcript variant X4
XM_036641229.1	XM_044624417.1	0.945083	3.58607e-06	postive	non-lysosomal glucosylceramidase-like , transcript variant X1
XM_036641229.1	XM_044626882.1	0.945009	3.60976e-06	postive	pentatricopeptide repeat-containing protein At5g27270 , transcript variant X4
XM_036641229.1	XM_044612625.1	0.944372	3.81968e-06	postive	uncharacterized LOC123198052
XM_036641229.1	XM_044612018.1	0.943191	4.23397e-06	postive	probable serine/threonine-protein kinase At1g01540
XM_036641229.1	XM_044653167.1	0.943154	4.24783e-06	postive	peptidyl-prolyl cis-trans isomerase CYP40-like , transcript variant X3
XM_036641229.1	XR_006500433.1	0.94219	4.61253e-06	postive	28S ribosomal RNA , rRNA
XM_036642209.1	XR_006502423.1	-0.89625	7.93541e-05	negative	uncharacterized LOC123217117 , transcript variant X5, ncRNA
XM_036642209.1	XM_044631829.1	0.893642	8.94365e-05	postive	UPF0481 protein At3g47200 , transcript variant X1
XM_036642209.1	XM_044606888.1	0.893017	9.19962e-05	postive	bifunctional dethiobiotin synthetase/7,8-diamino-pelargonic acid aminotransferase, mitochondrial-like , transcript variant X3
XM_036642209.1	XM_044648776.1	0.88721	0.000118621	postive	uncharacterized LOC123224970 , transcript variant X1
XM_036642209.1	XM_044624205.1	0.885656	0.000126679	postive	probable calcium-binding protein CML45
XM_036642209.1	XM_044626485.1	-0.881897	0.000147943	negative	DNA-dependent metalloprotease WSS1 , transcript variant X1
XM_036642209.1	XM_044645396.1	0.86491	0.000281184	postive	uncharacterized LOC123222552
XM_036642209.1	XM_044648095.1	0.86491	0.000281184	postive	uncharacterized LOC123224441
XM_036642209.1	XM_044653575.1	-0.862075	0.000310403	negative	probable disease resistance protein At4g33300
XM_036642209.1	XM_044626664.1	-0.85795	0.000357084	negative	putative disease resistance protein At3g14460 , transcript variant X2
XM_036642444.1	XM_044641690.1	0.941142	5.03738e-06	postive	pentatricopeptide repeat-containing protein At1g30610, chloroplastic-like
XM_036642444.1	XR_006499533.1	0.911672	3.64506e-05	postive	dihydrolipoyllysine-residue succinyltransferase component of 2-oxoglutarate dehydrogenase complex 2, mitochondrial-like , transcript variant X5, misc_RNA
XM_036642444.1	XR_006500183.1	0.908839	4.24764e-05	postive	18S ribosomal RNA , rRNA
XM_036642444.1	XM_044633187.1	0.901559	6.15911e-05	postive	peptidyl-prolyl cis-trans isomerase FKBP19, chloroplastic , transcript variant X4
XM_036642444.1	XM_044638245.1	0.897648	7.43292e-05	postive	protein PIN-LIKES 1-like , transcript variant X2
XM_036642444.1	XM_044655931.1	0.891849	9.69307e-05	postive	protein ACCUMULATION AND REPLICATION OF CHLOROPLASTS 6, chloroplastic , transcript variant X2
XM_036642444.1	XM_044636255.1	0.88966	0.000106738	postive	rac-like GTP-binding protein RAC2 , transcript variant X1
XM_036642444.1	XM_044606199.1	0.884494	0.000132979	postive	probable WRKY transcription factor 49 , transcript variant X1
XM_036642444.1	XM_044654571.1	0.882685	0.000143271	postive	transcription factor ALC-like , transcript variant X3
XM_036642444.1	XM_044606438.1	0.881307	0.000151519	postive	uncharacterized LOC123193441
XM_036643348.1	XM_044635588.1	0.946097	3.27273e-06	postive	transcription factor TCP20-like
XM_036643348.1	XM_044614639.1	-0.93538	7.9567e-06	negative	zinc finger CCCH domain-containing protein 48-like , transcript variant X1
XM_036643348.1	XM_044655592.1	0.9338	8.95382e-06	postive	protein SENSITIVE TO PROTON RHIZOTOXICITY 1-like , transcript variant X2
XM_036643348.1	XM_044616713.1	-0.928537	1.30081e-05	negative	transcription factor MYB3R-5-like , transcript variant X7
XM_036643348.1	XM_044625558.1	-0.927558	1.39002e-05	negative	putative axial regulator YABBY 2 , transcript variant X2
XM_036643348.1	XM_044627696.1	-0.927558	1.39002e-05	negative	putative axial regulator YABBY 2 , transcript variant X2
XM_036643348.1	XM_044632979.1	0.923378	1.82695e-05	postive	auxin-induced protein 15A-like
XM_036643348.1	XM_044647291.1	-0.915338	2.96755e-05	negative	CDPK-related kinase 3-like , transcript variant X2
XM_036643348.1	XM_044618156.1	0.913591	3.27678e-05	postive	uncharacterized LOC123202300
XM_036643348.1	XM_044629679.1	0.912271	3.52682e-05	postive	F-box protein SKIP23-like
XM_036645089.1	XM_044614505.1	-0.960911	6.73017e-07	negative	splicing factor 3B subunit 6-like protein
XM_036645089.1	XM_044626646.1	0.941984	4.69363e-06	postive	uncharacterized LOC123208940
XM_036645089.1	XM_044644875.1	-0.939228	5.89197e-06	negative	GTP-binding protein SAR1A-like
XM_036645089.1	XM_044607586.1	0.936081	7.54332e-06	postive	uncharacterized LOC123194394
XM_036645089.1	XM_044605077.1	-0.932347	9.95585e-06	negative	AT-hook motif nuclear-localized protein 15-like
XM_036645089.1	XM_044619170.1	0.929986	1.17706e-05	postive	inositol-tetrakisphosphate 1-kinase 3-like , transcript variant X1
XM_036645089.1	XM_044654516.1	0.926783	1.46403e-05	postive	fluoride export protein 1-like , transcript variant X3
XM_036645089.1	XM_044646180.1	0.924713	1.67715e-05	postive	translocator protein homolog
XM_036645089.1	XM_044649077.1	-0.924307	1.72167e-05	negative	ferritin-4, chloroplastic
XM_036645089.1	XR_006501859.1	0.923252	1.84163e-05	postive	uncharacterized LOC123214596 , transcript variant X2, misc_RNA
XM_036645100.1	XM_044649872.1	-0.992012	2.52696e-10	negative	YTH domain-containing protein ECT4-like
XM_036645100.1	XM_044637834.1	-0.991978	2.58058e-10	negative	UTP:RNA uridylyltransferase 1
XM_036645100.1	XM_044625863.1	-0.99021	6.96856e-10	negative	mitochondrial import inner membrane translocase subunit TIM9-like
XM_036645100.1	XM_044627438.1	-0.990149	7.18486e-10	negative	translation initiation factor eIF-2B subunit gamma , transcript variant X1
XM_036645100.1	XM_044606527.1	-0.989619	9.32996e-10	negative	uncharacterized LOC123193502 , transcript variant X1
XM_036645100.1	XM_044610870.1	-0.989349	1.06022e-09	negative	50S ribosomal subunit assembly factor BipA , transcript variant X2
XM_036645100.1	XM_044641375.1	-0.988838	1.33913e-09	negative	CBL-interacting serine/threonine-protein kinase 5-like
XM_036645100.1	XM_044632545.1	-0.987669	2.19925e-09	negative	protein NSP-INTERACTING KINASE 2-like
XM_036645100.1	XM_044627471.1	-0.987564	2.29465e-09	negative	lon protease homolog 1, mitochondrial-like
XM_036645100.1	XM_044644962.1	-0.98749	2.36298e-09	negative	uncharacterized LOC123222041
XM_036646058.1	XM_044647653.1	-0.980581	2.10537e-08	negative	uncharacterized protein C594.04c-like
XM_036646058.1	XM_044614251.1	-0.954942	1.35584e-06	negative	auxin-responsive protein IAA9-like , transcript variant X1
XM_036646058.1	XM_044612897.1	0.949818	2.30301e-06	postive	ATP-dependent Clp protease proteolytic subunit 3, chloroplastic
XM_036646058.1	XM_044613538.1	-0.949369	2.40629e-06	negative	crocetin glucosyltransferase, chloroplastic-like
XM_036646058.1	XM_044639869.1	0.948835	2.53342e-06	postive	phospholipase A1-II 1-like
XM_036646058.1	XM_044617662.1	-0.948009	2.74075e-06	negative	PRA1 family protein B4-like
XM_036646058.1	XM_044620417.1	-0.94763	2.84046e-06	negative	L-type lectin-domain containing receptor kinase S.1-like
XM_036646058.1	XM_044631194.1	0.947211	2.95382e-06	postive	snakin-2-like
XM_036646058.1	XM_044635216.1	-0.945134	3.56958e-06	negative	anthranilate phosphoribosyltransferase
XM_036646058.1	XM_044618385.1	-0.941552	4.86764e-06	negative	pre-mRNA-splicing factor ISY1 homolog , transcript variant X2
XM_036646398.1	XM_044648298.1	-0.927445	1.40067e-05	negative	soluble inorganic pyrophosphatase 1-like , transcript variant X2
XM_036646398.1	XM_044637217.1	-0.926785	1.4639e-05	negative	TBCC domain-containing protein 1-like , transcript variant X1
XM_036646398.1	XM_044632979.1	0.917364	2.63823e-05	postive	auxin-induced protein 15A-like
XM_036646398.1	XM_044648232.1	-0.915217	2.98817e-05	negative	GDP-mannose transporter GONST1-like , transcript variant X4
XM_036646398.1	XR_006504391.1	-0.91337	3.31758e-05	negative	transcription termination factor MTEF18, mitochondrial , transcript variant X6, misc_RNA
XM_036646398.1	XM_044617883.1	-0.911642	3.65112e-05	negative	60S ribosomal protein L18a-like , transcript variant X2
XM_036646398.1	XM_044625619.1	-0.909269	4.15134e-05	negative	eukaryotic translation initiation factor-like
XM_036646398.1	XR_006500826.1	-0.906599	4.77726e-05	negative	serine/threonine-protein kinase GRIK1 , transcript variant X3, misc_RNA
XM_036646398.1	XM_044618156.1	0.903598	5.56665e-05	postive	uncharacterized LOC123202300
XM_036646398.1	XM_044620789.1	-0.903501	5.59389e-05	negative	protein transport protein SEC16A homolog , transcript variant X3
XM_036646562.1	XM_044617883.1	-0.960303	7.26205e-07	negative	60S ribosomal protein L18a-like , transcript variant X2
XM_036646562.1	XM_044618156.1	0.959648	7.87329e-07	postive	uncharacterized LOC123202300
XM_036646562.1	XM_044629916.1	0.949091	2.47179e-06	postive	E3 ubiquitin-protein ligase AIRP2-like
XM_036646562.1	XM_044644867.1	0.948287	2.66967e-06	postive	ethylene-response factor C3-like
XM_036646562.1	XM_044655452.1	-0.946747	3.08347e-06	negative	ubiquitin-like domain-containing protein CIP73 , transcript variant X3
XM_036646562.1	XM_044655711.1	0.941733	4.79426e-06	postive	uncharacterized LOC123229765
XM_036646562.1	XR_006501437.1	-0.939401	5.81015e-06	negative	uncharacterized LOC123211549 , transcript variant X2, misc_RNA
XM_036646562.1	XM_044615030.1	0.938077	6.45857e-06	postive	uncharacterized LOC123199970 , transcript variant X2
XM_036646562.1	XM_044619777.1	-0.936623	7.23578e-06	negative	uncharacterized LOC123203414
XM_036646562.1	XM_044648298.1	-0.935183	8.07564e-06	negative	soluble inorganic pyrophosphatase 1-like , transcript variant X2
XM_036646582.1	XM_044613247.1	0.925007	1.64549e-05	postive	alpha-crystallin domain-containing protein 22.3-like , transcript variant X2
XM_036646582.1	XM_044610622.1	0.887274	0.000118297	postive	leucine-rich repeat extensin-like protein 4
XM_036646582.1	XM_044654560.1	0.884605	0.000132367	postive	kinesin-like protein KIN-7N , transcript variant X2
XM_036646582.1	XM_044629436.1	0.883173	0.000140432	postive	transcription factor MYB4-like
XM_036646582.1	XM_044647186.1	0.870898	0.000226519	postive	proline-rich receptor-like protein kinase PERK15 , transcript variant X2
XM_036646582.1	XM_044622356.1	0.870251	0.000231985	postive	transcription termination factor MTERF5, chloroplastic-like , transcript variant X2
XM_036646582.1	XM_044654191.1	0.868122	0.000250718	postive	GDSL esterase/lipase At1g71691-like
XM_036646582.1	XM_044638519.1	0.857522	0.000362224	postive	alpha-galactosidase 1-like
XM_036646582.1	XR_006498352.1	0.857499	0.000362503	postive	uncharacterized LOC123199384 , transcript variant X8, ncRNA
XM_036646582.1	XR_006498345.1	0.856891	0.000369904	postive	uncharacterized LOC123199384 , transcript variant X1, ncRNA
Note: Top 10 correlation of each SCRPs genes were listed.
